# Supplementary material for: Conceptualizing multi-level determinants of infant and young child nutrition in the Republic of Marshall Islands–a socio-ecological perspective
Source: PLOS Glob Public Health. 2022 Dec 19;2(12):e0001343. doi: 10.1371/journal.pgph.0001343 (PMC10022247; doi:10.1371/journal.pgph.0001343)
Supplement: S1 Data — (ZIP) [file pgph.0001343.s001.zip]

Archive with 92 entries (86 files):
- RMI Supp Data/Direct observations/
- RMI Supp Data/Direct observations/Direct observation data (rural).xlsx
- RMI Supp Data/Direct observations/Direct observation data (urban).xlsx
- RMI Supp Data/Focus groups data/
- RMI Supp Data/Focus groups data/F01U_FGD_Female_Rita_Aug 27_Libon.docx
- RMI Supp Data/Focus groups data/F02U_Male_Rita_Aug 28_Belton_Shante.docx
- RMI Supp Data/Focus groups data/F03U_FGD_Female_Rita_Aug27_Libon.docx
- RMI Supp Data/Focus groups data/F04U_FGD_Male_Rita_Aug 28_Balton.docx
- RMI Supp Data/Focus groups data/F05U_FGD_Female_Rita_Aug 28_Libon.docx
- RMI Supp Data/Focus groups data/F06U_FGD_Male_Rita_Sep 1_Balton.docx
- RMI Supp Data/Focus groups data/F07U_FGD_Rita_Sep_Libon MHL.docx
- RMI Supp Data/Focus groups data/F08R_FGD_Male_Arno_Sep 26_Balton_Shante.docx
- RMI Supp Data/Focus groups data/F09R_FGD_Female_Arno_Sep 26_Libon.docx
- RMI Supp Data/Focus groups data/F10R_FGD_Female_Arno_Sep 27_Libon.docx
- RMI Supp Data/Focus groups data/F11R_FGD_male_Arno_Sep 27_Balton Fela.docx
- RMI Supp Data/Focus groups data/F12R_FGD_Female_Arno_Sep 27_Libon.docx
- RMI Supp Data/Focus groups data/F13R_FGD_Male_Arno_Sep 27_Balton_Marcellina.docx
- RMI Supp Data/Free lists and pile sorts/
- RMI Supp Data/Free lists and pile sorts/Free list illness data (combined).pdf
- RMI Supp Data/Free lists and pile sorts/Pile sort_food data (rural).pdf
- RMI Supp Data/Free lists and pile sorts/Pile sort_food data (urban).pdf
- RMI Supp Data/Interviews data/
- RMI Supp Data/Interviews data/157R_IDI_CL_Arno_Sep 17_Balton.docx
- RMI Supp Data/Interviews data/I01U_IDI_HW_Hospital_Aug 13_Libon.docx
- RMI Supp Data/Interviews data/I02U_IDI_MCG_Rita_Aug 13_Balton_edited.docx
- RMI Supp Data/Interviews data/I03U_IDI_Pastor_Rita_Aug 13_BM.docx
- RMI Supp Data/Interviews data/I04U_IDI_FCG_Rita_Aug 13_Fela.docx
- RMI Supp Data/Interviews data/I05U_IDI_FCG_Rita_Aug 13_Meia.docx
- RMI Supp Data/Interviews data/I06U_IDI_MCG_Rita_Aug 13_BM.docx
- RMI Supp Data/Interviews data/I07U_IDI_FCG_Rita_AUG 13_ Libon.docx
- RMI Supp Data/Interviews data/I08U_IDI_CL_Rita_Aug 13_Balton.docx
- RMI Supp Data/Interviews data/I09U_IDI_FCG_Rita_Aug 13_Fela.docx
- RMI Supp Data/Interviews data/I10U_IDI_FCG_Rita_Aug 13_Meia FelaEdited.docx
- RMI Supp Data/Interviews data/I11U_IDI_HW_Hospital_Aug 14_Fela.docx
- RMI Supp Data/Interviews data/I12U_ IDI_HW_Hospital_Aug 14_Fela.docx
- RMI Supp Data/Interviews data/I13U_IDI_MCG_Rita_Aug 14_BM_Cendanieledited.docx
- RMI Supp Data/Interviews data/I14U_IDI_MCG_Rita_Aug 14_Balton_Fela edited.docx
- RMI Supp Data/Interviews data/I15U_IDI_FCG_Rita_Aug 14_Meia.docx
- RMI Supp Data/Interviews data/I16U_IDI_FCG_Rita_Aug 14_Meia_Showme edited_FelaShanteEdited.docx
- RMI Supp Data/Interviews data/I17U_IDI_CL_Rita_Aug 14_BM.WMA.docx
- RMI Supp Data/Interviews data/I18U_IDI_FCG_RITA_AUG 14_LIBON.docx
- RMI Supp Data/Interviews data/I19U_IDI_HW_Rita_Aug 14_Libon.docx
- RMI Supp Data/Interviews data/I20U_IDI_HW_Rita_Aug 15_Fela.docx
- RMI Supp Data/Interviews data/I21U_IDI_MCG_Rita_Aug 15_BM edited.rtf
- RMI Supp Data/Interviews data/I22U_IDI_FCG_Rita_Aug 15_Meia.docx
- RMI Supp Data/Interviews data/I23U_IDI_FCG_Rita_Aug 15_Meia_Fela edited.docx
- RMI Supp Data/Interviews data/I24U_IDI_FCG_Rita_Aug 15_Libon.docx
- RMI Supp Data/Interviews data/I25U_IDI_FCG_Rita_Aug 15_Libon FelaEdited.docx
- RMI Supp Data/Interviews data/I26U_IDI_FCG_Rita_Aug 20_Libon.docx
- RMI Supp Data/Interviews data/I27U_IDI_FCG_Rita_Aug 20_Meia.WMA.docx
- RMI Supp Data/Interviews data/I28U_IDI_MCG_Rita_Aug 20_Balton.docx
- RMI Supp Data/Interviews data/I29U_IDI_FCG_Rita_Aug20_Meia_MarcellinaEdited.docx
- RMI Supp Data/Interviews data/I30U_IDI_SLHS_Rita_Aug 21_Maryam.docx
- RMI Supp Data/Interviews data/I31U_IDI_FCG_Rita_Aug 20_Libon.docx
- RMI Supp Data/Interviews data/I32U_IDI_SLHS_Rita_Aug 22_Maryam.docx
- RMI Supp Data/Interviews data/I33R_IDI_MCG_Arno_Sep 13_BM FelaEdited.docx
- RMI Supp Data/Interviews data/I34R_IDI_MCG_Arno_Sep 13_Balton word pad.docx
- RMI Supp Data/Interviews data/I35R_IDI_FCG_Arni_Sep 13_Fela.docx
- RMI Supp Data/Interviews data/I36R_IDI_HW_Arno_Sep 13_Fela.docx
- RMI Supp Data/Interviews data/I37R_IDI_FCG_ArnoSep 13_Meia.docx
- RMI Supp Data/Interviews data/I38R_IDI_FCG_Arno_Sep 13_Libon_FelaEdited.docx
- RMI Supp Data/Interviews data/I39R_IDI_HW_Arno_Sep 13_Libon_Shanteedited.docx
- RMI Supp Data/Interviews data/I40R_IDI_MCG_Arno_Sep 13_BM.docx
- RMI Supp Data/Interviews data/I41R_IDI_FCG_Arno_Sep13_Meia_MarcellinaEdited.docx
- RMI Supp Data/Interviews data/I42R_IDI_FCG_Arno_Sep 14_Fela.docx
- RMI Supp Data/Interviews data/I44R_IDI_FCG_Arno_Sep 14_Meia.docx
- RMI Supp Data/Interviews data/I45R_IDI_FCG_Arno_Sep 14_Meia.docx
- RMI Supp Data/Interviews data/I46R_IDI_FCG_Arno_Sep 14_Meia.docx
- RMI Supp Data/Interviews data/I47R_IDI_MCG_Arno_Sep 14_Balton.docx
- RMI Supp Data/Interviews data/I48R_IDI_MCG_Arno_Sep 14_Balton_MarcellinaEdited.docx
- RMI Supp Data/Interviews data/I49R_IDI_MCG_Arno_Sep 14_BM.docx
- RMI Supp Data/Interviews data/I50R_IDI_MCG_Arno_Sep 14_BM.docx
- RMI Supp Data/Interviews data/I51R_IDI_CL_Arno_Sep 14_BM_Shanteedited.docx
- RMI Supp Data/Interviews data/I52R_IDI_HW_Arno_Sep 14_Libon.docx
- RMI Supp Data/Interviews data/I53R_IDI_FCG_Arno_Sep 14_Libon.docx
- RMI Supp Data/Interviews data/I54R_IDI_HW_Arno_Sep 15_Fela.docx
- RMI Supp Data/Interviews data/I55R_IDI_CL_Arno_Sep 17_BM FelaEdited.docx
- RMI Supp Data/Interviews data/I56R_CL_Arno_Sept17_Balton.docx
- RMI Supp Data/Interviews data/I58R_IDI_HW_Arno_Sep 17_Libon.docx
- RMI Supp Data/Interviews data/I59R_IDI_SLHS_Majuro_Sep 21_Maryam.docx
- RMI Supp Data/Participatory workshops/
- RMI Supp Data/Participatory workshops/CW01R_Female_Sept 21_TH .xlsx
- RMI Supp Data/Participatory workshops/CW01U_Male_Aug 29_TH .xlsx
- RMI Supp Data/Participatory workshops/CW02R_Male_Sept 22_TH .xlsx
- RMI Supp Data/Participatory workshops/CW02U_Female_Aug 29_TH.xlsx
- RMI Supp Data/Participatory workshops/CW03R_Female_Sept 24_TH .xlsx
- RMI Supp Data/Participatory workshops/CW03U_Male_Aug 31_TH.xlsx
- RMI Supp Data/Participatory workshops/CW04R_Male_Sept 24_TH .xlsx
- RMI Supp Data/Participatory workshops/CW04U_Female_Aug 31_TH .xlsx
- RMI Supp Data/Seasonal food availability workshops/
- RMI Supp Data/Seasonal food availability workshops/S01U_SFAC_RMI_Rita_Sep 23_MM.xlsx
- RMI Supp Data/Seasonal food availability workshops/S02R_SFAC_RMI_Arno_Sep 28_MM.xlsx
