# Supplementary material for: Conceptualizing multi-level determinants of infant and young child nutrition in the Republic of Marshall Islands–a socio-ecological perspective
Source: PLOS Glob Public Health. 2022 Dec 19;2(12):e0001343. doi: 10.1371/journal.pgph.0001343 (PMC10022247; doi:10.1371/journal.pgph.0001343)
Supplement: S1 Data — (ZIP) [file pgph.0001343.s001.zip › RMI Supp Data/Direct observations/Direct observation data (rural).xlsx]

## Sheet: Children 6-11 mo
ID	Observer	Child's age	Time observed	Reactivity/ comments	Infant and Young Child Feeding Practices								WASH Practices						Food sharing practices
					Foods consumed by child	Liquids consumed by the child	Food preparation method + Time	Meal Log (Food + Time of consumption)	Feeding style	Responsible for care and feeding child	Responsive feeding	Breastfeeding	Hand washing	Bathing or cleaning child	Food hygiene	Water	Child exposure to dirt/feces	Sanitation	Food sharing among family members	Household meal dynamics	Favoritism (who and how is it expressed during meal preparation/eating)
	Children 6-11 months
H01R	MAYBELLINE	9 mo (female)	8:30-8:00pm	No reactivity noted	9:40am- Iu Rice		9:10- Boil water from catchment, add rice to water, adds coconut meat and sugar to put and continues to cook. Needs to add coconut milk; gets a cocnut and grates into a small bowl, adds catchment water and squeeze coconut milk into pot	9:40- Iu rice	Mother feeds baby while baby lies down. She uses a bowl and spoon to feed	Mother main one responsible for feeding child, grandmother helps around the house with the cooking and also caring for child	When baby is crying, mother attempts to feed infant formula; mother meets child's needs by actively comforting child when cries and attempting to feed	No breastfeeding noted	Neither mom or dad washed hands before preparing lunch. Hands are not washed before feeding the infant lunch, however a spoon is used to feed. Mother is feeding the older sibling of the baby lunch with her hands, however has not washed her hands before intitiating feeding (and previous to this, she was outside sitting- could have potentially been touching things and contaminating hands). No handw…	When changing diaper, uses wipes to wipe baby bottom after only urinating. If the baby has a bowel movement, the mother cleans the baby with wipes and then wipes her hands with wipes but no hand washing noted after cleaning BM.	Mother washed baby bottle in a basin with water and soap; water was already dirty from breakfast dishes. Cleans the fish before cooking by removing the scales and intestines. Fish is fried in oil that is not fresh, has been used already before (unclear how long the oil has been sitting in pot and how old the oil is). When preparing formula, water is always boiled for the baby before adding formul…	Water is always boiled for baby when preparing formula or when drinking plain water. Water comes from the water catchment that the family house has. This water is used for all purposes such as bathing, cooking, washing dishes and drinking.	The mother wipes the feces of the child after a BM and does not wash her hands at all; she then proceeds to wash the baby's dishes in the wash basin--> potential for contamination of the washing water and therefore all dishes for entire family.	There is no bathroom in the household. To deficate, the ocean side or lagoon side is used. Garbage gets thrown into a hole that is dug behind the house- this includes all diapers.	The baby has his own bowl and spoon and well as bottles. The sibling of the baby shares a plate with the mother when eating (once mother finishes feeding the child, she uses the same plate to feed herself) while the other members of the family have their own plates.	Baby is fed first, followed by the sibling of the baby and then the father, mother, grandmother and grandfather of the household eat around the same time.	The baby has different food cooked specifically for her. The foods that the baby eats are soft and soup like in terms of consistency. Whereas, the other family members eat more solid foods (rice and protein). The grandfather has his food prepared differently by the grandmother since he is diabetic (for example, he eats grilled fish with rice instead of fried fish).
						10:20- formula (moringa)	10:10- water boiled and formula added	10:20- Formula	Mothergive baby bottle while baby lies down and she falls asleep
					12:40- Iu Rice		12:40- same iu rice from this morning fed to baby	12:40- Iu rice	Mother feeds baby using bowl and spoon
						12:50 - formula (moringa)	12:50- water from water catchment boiled and formula mixed in	12:50- formula	Mother puts formula in bottle and feeds baby
					14:10- Iu rice	14:10- boiled water	14:10- Iu rice same from the morning; water is boiled and put in bottle	14:10- Iu rice & water	Mother feeds baby using bowl and spoon; puts boiled water in bottle
					15:50- Iu rice		15:50- Iu rice same from the morning (not stored in fridge)	15:50- Iu rice	Mother feeds baby using bowl and spoon
						16:40- formula (moringa)	16:40- water boiled and formula mixed into bottle	16:40- formula	Mother mixes in formula with boiled water and gives baby her bottle
					17:30- Iu rice	17:30- boiled water	17:30- Iu rice that was cooked in morning	17:30- Iu rice & water	Mother puts rice in bowl and feeds baby with spoon. Puts boiled water in bottle and infant drinks
						19:40- formula	19:40- boiled water with formula mixed and put in bottle	19:40- formula	Mother gives baby bottle with formula
HO2R	MAYBELLINE	9 mo (female)	8:00am-7:20pm	No reactivity noted		8:00- formula (moringa)	8:00- boiled water mixed with formula and put into clean baby bottle	8:00- formula	Mother feeds baby bottle	Mother main person responsible, grandmother also helps around house and with washing baby	Mother feeds baby when she cries and also addresses other basic needs throughout the day (if baby cries, feeds her, changes diaper, gives water etc.). Noted that mother feeds baby while baby is laying down- this introduces potential choking hazard for child- very unsafe practice.	No breastfeeding noted	Mother washes her hands with water only, before she begins preparing the baby's meal. Mother did not wash her hands before feeding the baby, however, a spoon was used to feed the baby. Baby mother washes her hands in basin with water and soap after finishing making copra and before she goes to feed the baby her lunch. Mother and her sisterinlaw are preparing salted fish, however they do not wash …	In the morning after the baby wakes up, she is washed using catchment water put into a bucket with soap. Baby's bum is washed. Baby bum washed after having a bowel movement- used water and soap to wash and changed diaper (done multiple times during this observation)	Baby bottle's are cleaned with water and soap before filling (use the basin that is used for washing).	Water is boiled for baby, whether that is for the formula or plain water for drinking. Water is from the catchment that the family has on the house. This water is used for all purposes such as washing dishes, cooking, drinking and bathing.	Baby lays on mat to sleep; potential for exposure to dirt/dust.	There is no bathroom in the household. To deficate, the ocean side or lagoon side is used. Garbage gets thrown into a hole that is dug behind the house- this includes all diapers.	Baby has own bowl, spoon and bottles. Mother shares a plate with the older sibling of the baby. Everyone else eats using own plate. In this observation, mother and children went to mother in laws homes, therefore there was food sharing taking place with everyone in the household. The baby is fed first, then older sibling, followed by the women in the household who ate next. The men ate last.	Baby fed first, followed by sibling. Women ate next and men ate last.	Baby has soft foods prepared for her which differ from what everyone else in the household eats. For example, the baby eats I-Rice and drinks formula, while other members in the family eat more solid foods.
					9:40- Iu rice		8:39- mother takes coconut and takes coconut meat out and pounds it in the pot using a stick; adds water to pot and boils. Rice taken outside and washed with catchment water and then also added to pot. Adds some sugar. Grates coconut to make some coconut milk and adds to pot.	9:40- Iu rice	Mother feeds baby using bowl and spoon
						9:40- boiled water	9:40- mother puts boiled water in bottle for baby (has already been boiled and cooled down)	9:40- boiled water	Mother puts water in baby bottle
						9:50- formula	9:50- mother boils water and adds formula	9:50- formula	Mother feeds baby using her bottle
						10:25- formula	10:25- mother boils water and adds formula	10:25- formula	Mother feeds baby using her bottle
						11:00- formula	11:00- mother uses already boiled water from earlier and adds formula	11:00- formula	Mother puts formula in bottle and gives to baby
					11:20- Iu rice		11:20- same iu rice cooked in morning	11:20- iu rice	Mother feeds baby using bowl and spoon
						11:25- formula	11:25- boiled water mixed with formula	11:25- formula	Mother puts formula in bottle and gives to baby
						12:10- formula	12:10- boiled water and formula	12:10- formula	Mother puts formula in bottle
						12:35- formula	12:35- boiled water and formula	12:35- formula	Mother puts formula in bottle; was already prepared and given to baby once she started crying
					14:25- Iu rice	14:25 water (boiled)	14:25- mother feeds iu rice that was cooked in morning; water that baby drinks is boiled	14:25 Iu rice and Water (boiled)	Mother used leftovers from breakfast and boiled water to put in bottle for baby to drink. Iu rice fed to baby using bowl and spoon
						14:50- formula	14:50- boiled water and formula added to bottle (clean)	14:50- formula	Mother feeds baby bottle
						15:30- formula	15:30- Baby finished hald bottle of formula from previous feeding	15:30- formula	Mother feeds baby bottle
						17:05- formula	17:05- boiled water and formula mixed together in clean bottle	17:05- formula	Mother feeds baby bottle
					15:15- Iu rice	17:15- water (boiled)	17:15- Iu rice same from morning; water put in bottle (boiled)	17:15- iu rice and water (boiled)	Mother feeds baby iu rice in bowl and spoon. Uses bottle and fills up with water
						18:30- formula	18:30- formula mixed with boiled water	18:30- formula	Mother feeds baby bottle
						19:02- formula	19:02- formula mixed with boiled water	19:02- formula	Mother feeds baby bottle
HO10R	MIA	9 mo (male)	7:50-7:40	Observer believes that based on the observation, that the mother was buying water and baby food as an act so the observer could see her buying these things for her baby.		7:50- breastmilk	7:50- mother breastfeeds baby	7:50- breastmilk	Mother breastfed baby	Mother is responsible for care and feeding of child.	Appears to be a lack of responsive feeding and care. Baby cries and mother does not immediately try to feed baby. Baby also appears to be laying on back a lot and staring around with lack of stimulation from mother. However, there are other times when the baby is crying and the mother immediatley comforts. baby is not eating well or eating alot; he only eats if he feels like it (lack of encourage…	BF1(7:50), BF2(9:54), BF3(11:31), BF4(12:23), BF5(13:51), BF6(14:15), BF7(16:15), BF8(16:45), BF9(17:07)	No handwashing before preparing breakfast. No handwashing after doing chores (sweeping). No handwashing before eating meals (and family members use their hands to eat). Mother washes her hands in bathroom after meal using soap. No hands washed before preparing dinner, no hands washed before feeding dinner to baby.	Baby is bathed in the afternoon using water catchmet water in a bucket with soap. In evening, baby diaper changed without wiping the baby's bum.	All dishes are washed in a basin filled with water and soap. Unclear when the water was changed last. Observer noted that the dish water is very dirty. Observer did not see mother wash baby bowl and spoon before putting food in it to give baby for dinner.	Water used for the baby is storebought. All other water comes from the family water catchement. The catchments looks like a small house made of cement with tin for the roof and plywood around the sides.	Mother does not wash her hands after cleaning and using bathroom is no observed.	Diapers are piling up inside the room near the door. Toilet is at the back of the house; use a bucket to flush.	Baby has own bowl and spoon that mother uses when she feeds baby. Mother and all other family members eat from their own plate.	Members in the family eat whenever they are hungry. Mother feeds infant first and then eats.	Adults get more food than infant. No other favouritism noted
					8:51- nutrition biscuit	8:51- water (store bought)	8:51- mother feeding baby biscuit and water; using bowl and baby has own cup	8:51- nutrition biscuit; water	Mother feeds baby using spoon and baby own cup
						9:54- breast milk	9:54- mother breastfeeds baby	9:54- breastmilk	Mother breastfed baby
						11:31- breastmilk	11:31- mother breastfeed baby	11:31- breastmilk	Mother breastfed baby
						12:23- breastmilk	12:23- mother breastfeed baby	12:23- breast milk	Mother breastfed baby
					12:44- nutrition biscuit	12:44- water (store bought)	12:44- mother feeds baby store bought nutrition biscuit and water	12:44- nutrition biscuit; water	Mother feeds baby using bowl and spoon
						13:51- breastmilk	13:51- mother breastfeeds baby	13:51- breastmilk	Mother breastfeeds baby
						14:15- breastmilk	14:15- mother breastfed baby	14:15- breastmilk	Mother breastfed baby
						16:15- breastmilk	16:15- mother breastfed baby	16:15- breastmilk	Mother breastfed baby
						16:45- breastmilk	16:45- mother breastfed baby	16:45- breastmilk	Mother breastfed baby
						17:07- breastmilk	17:07- mother breastfed baby	17:07- breastmilk	Mother breastfed baby
					19:10- nutrition biscuit and water		19:10- nutrition biscuit (store bought) and water (store bought)	19:10- nutrition biscuit; water (store)	Mother feeds nutrition biscuit to baby using baby bowl and spoon; baby has own bottle for water (store)
HO11R	MIA	9 mo (male)	7:20-7:10	Observer believes no reactivity noted in this observation		7:25- breastmilk	7:25- mother breastfeeds baby	7:25- breastmilk	Mother breastfed baby	Mother is responsible for care and feeding of child. Grandmother helps with cleaning the house in the morning before she goes to work.	Mother leaves baby home alone with observer and baby is crying (most likely hungry).	BF1(7:25), BF2(10:10), BF3(11:40), BF4(13:44), BF5(14:40), BF6(15:15), BF7(15:40), BF8(19:05)	No handwashing before cooking breakfast (mother was riding bicycle and picking up garbage previous to her coming home and cooking). No handwashing before feeding baby breakfast. No handwashing before preparing lunch; washes hands in dirty dish water after cooking chicken. No handwashing before eating. Mother cleans baby's feces using water and soap but does not wash her hands after she finishes.	Baby has bath in late morning using bucket with water from catchment and soap. Diaper has not been changed yet since last night- finally changed t 6pm. To change, mother uses her hands with soap and water to clean baby bottom.	Observer did not see mother wash dishes before she put baby food in bowl- appears that bowl had already been used before. Did not wash spoon from breakfast when she used it for lunch time. Mother cooks chicken, washes her dirty hands in basin that used for washing dishes and this dish water is not changed.	Water that is used for baby breakfast is from catchment (it is boiled to make the ramen). For lunch, mother used bottle water to feed baby nutrition biscuit. All other water is from catchment and is used for washing dishes, for cooking, and bathing.	Mother goes outside to pick up trash and her hands are not washed after picking up garabge and she breastfeeds after. She lays baby on floor to play. Mother cleans baby's feces using water and soap but does not wash her hands after she finishes.	Diapers piling up inside a room in the house; approximately 8-9 dirty diapers that have not been thrown out. To throw away garbage, a hole is dug and the garbage is placed inside hole. Have toilet outside with 'fill to flush'.	Baby has own dishes that mother uses when feeding baby. Mother and all other family members eat from their own plate.	Mother typically feeds infant first. Mother eats inbwteeen whenever she feels hungry and when father of baby is home, she dishes out his food first and then she eats.	Adults get more food than infant. No other favouritism noted
					8:49- Ramen with egg		8:49- mother cooks ramen with water and boils; adds egg.	8:49- ramen with egg	Mother fed baby from bowl using her hand
						10:10- breastmilk	10:10- mother breastfeeds baby	10:10- breastmilk	Mother breastfed baby
						11:40- breastmilk	11:40- mother breastfeeds baby	11:40- breastmilk	Motherbreastfed baby
					13:05- iqu	13:05- store bought water	13:05- mother boils coconut meat with water, sugar and coconut milk and flour in a pot	13:05- iqu	Mother feeds baby using bowl and spoo; spoon is not cleaned from breakfast
						13:44- breastmilk	13:44- mother breastfeeds infant	13:44- breastmilk	Mother breastfed baby
						14:40- breastmilk	14:40- mother breastfeeds infant	14:40- breastmilk	Mother breastfed baby
						15:15- breastmilk	15:15- mother breastfeeds infant	15:15- breastmilk	Mother breastfed baby
						15:40- breastmilk	15:40- mother breastfeeds infant	15:40- breastmilk	Mother breastfeed baby while laying down
					17:45- iqu		17:45- iqui is from lunch time; leftovers used for dinner	17:45- iqu	Mother cleans the bowl and cup from lunch using water and soap outside, but wipes the dirty spoon with her dress and feeds baby using that
						19:05- breastmilk	19:05- mother breastfeeds infant	19:05- breastmilk	Mother breastfed baby
H012R	CHRISTINA	11 mo (female)	7:40-8:23pm	Some reactivity noted; cooked special meal for observer and bought her snacks	7:50- noodles		7:50- mother boils water and adds noodles to water	7:50- noodles	Mother feeds baby using bowl and fork to feed; also feeds baby sister at same time with same bowl and fork	Mother is responsible for care and feeding of children; grandmother also helps out around the house and with the care of the other children.	Mother feeds baby when baby cries, however no active feeding methods noted or encouragment when baby not wanting to eat.	BF1(9:10), BF2(12:50), BF3(14:50), BF4(15:50), BF5(18:15), BF6(20:20)	No handwashing before preparing breakfatst, did not wash hands before feeding baby and baby siblings. No handwashing after cleaning poop from children's bottoms using sea water. No hand washing before preparing lunch. Mother washes her hands with water before feeding the children (she uses her hands to feed). Mother washes her hands after using bathroom with soap and water (uses a bucket filled w…	Child bathed in late after noon after pooping in diaper. Used catchment water and soap to wash.	Dishes washed in basin filled with water and soap; unclear when water was last changed. Younger brother of the mother kills chicken- unclear how he kills chicken but does not wash hands before preparing to cook the chicken (unclear any sanitation practices in this process)	Water used is from water catchement. Water that is consumed is not boiled. Water for bathing, cleaning, washing dishes etc is also from catchment.	Grandmother washed the bum's of children that pooped using the sea water. When she came back, she did not wash her hands. Baby puts rocks in mouth.	Children poop at the beach and baby uses diapers. Have a "fill to flush" toilet.	Mother uses same bowl to feed baby and baby siblings breakfast. Everyone else uses their own plate.	Mother feeds children together (baby and baby siblings). Mother and grandparents eat together. Everyone eats the same meal.	Adults get more food than infant, not other favouritism noted.
						9:10- breastmilk	9:10- mother breastfeed baby	9:10- breastmilk	Mother breastfeed baby
					9:40- chips & lollipop		9:40- mother gives baby some snacks to eat	9:40- chips and lollipop	Unclear how mother fed baby
					12:10- hotdog and rice	12:10- coconut water	12:10- rice washed and then boiled using catchment water; hotdog boiled	12:10- rice and hotdogs; coconut water	Mother feeds baby and baby sibling at same time using 1 plate and her hands
						12:50- breastmilk	12:50- mother breastfeeds baby	12:50- breastmilk	Mother breastfed baby
						14:50- breastmilk	14:50- mother breastfeeds baby	14:50- breastmilk	Mother breastfeed baby
						15:50- breastmilk	15:50- mother breastfeeds baby	15:50- breastmilk	Mother breastfed babt
						18:150 breastmilk	18:15- mother breastfeeds baby	18:15- breastmilk	Mother breastfed baby
					18:45- corn beef and rice	18:45- water (unboiled)	18:45- mother is given a plate of food from the nighbour (who is the mother's sister); unclear how food was prepared but cornbeef was from can	18:45- cornbeef and rice; water	Mother feeds baby using same plate as mother and uses her hands to feed; shares cup
					20:00- chips		20:00- chips from package given to baby	20:00- chips	Mother gives baby chips and she feeds herself
						20:20- breastmilk	20:20- mother breastfeeds baby	20:20- breastmilk	Mother breastfed baby
H013R	CHRISTINA	11 mo (female)	8:40-8:07pm	No reactivity noted		10:00- breastmilk	10:00- mother breastfeeds baby	10:00- breastmilk	Mother breastfed baby	Mother is responsible for care and feeding of children; grandmother also helps out around the house and with the care of the other children.	Mother feeds baby when baby cries, however no active feeding methods noted (encouraging eating; trying to feed even if child does not initially want food)	BF1(10:00), BF2(19:40)	Mother washes her hands before feeding children breakfast and lunch and uses soap and water to do so. Mother did not wash her hands after cleaning the baby's bum which had feces. Mother plays volleyball and does not wash hands after finished but proceeds to breastfeed baby.	Children already bathed when observer starts. Uses water and soap. Baby had a poop in diaper; mother washed bum in sea water without soap and puts new diaper on.	Dishes washed in basin with water and soap. All dishes get washed in here.	Water used is from water catchement. Water that is consumed is not boiled. Water for bathing, cleaning, washing dishes etc is also from catchment.	Older children of baby go to play at beach and come back and hold baby and play without washing their hands. Mother did not wash her hands after cleaning the baby's bum which had feces.	Baby poops in diaper, children use ocean side to poop.	Mother uses same bowl to feed baby and baby siblings.	Mother sometimes feeds baby first and then other children, or feeds all children at same time. Other adults in household eat after. Everyone eats the same meal.	Adults get more food than infant, not other favouritism noted.
					10:35- cracker		10:35- mother gave storebought cracker	10:35- cracker	Mother givs infant cracker in hand to eat
					12:30- tuna and rice	12:30- water (unboiled)	12:30- rice cooked on fire, washed rice first and then boiled in pot; tuna is canned; water for drinking (unboiled and from cacthement)	12:30- rice and tuna; water (unboiled)	Mother used bowl and filled with rice and tuna; she feeds baby using her hands
					16:40- papaya		16:40- papaya fruit cut and given to baby	16:40-papaya	Grandmother feeds baby the papaya
						18:00- water (unboiled)	18:00- water (unboiled) from water catchment is put into a cup	18:00- water (unboiled)	Mother friend gives baby cup of water to drink from
					18:40- corn beef and rice		18:40- rice (unclear how and when cooked) and corn beef (from can) is eaten	18:40- corn beef and rice	Mother feeds all the children at the same time using her hand
						19:40- breastmilk	19:40- mother breastfeeds baby	19:40- breastmilk	Mother breastfed baby

## Sheet: 6-11 rural FF clean
6-11 months
Food/Drink (Marshallese)	Food/Drink (English)	Freq.
Drenin ittin	Breast milk	24
Ninnin Milik	Formula	16
Aiboj	Water (boiled, unboiled or storebought)	9
Iu rice	Iu Rice	9
rice	Rice	5
nutrition betkoj	Nutrition biscuit	3
Iqu	Iqu	2
chips	Chips	2
Cornedbeef	Cornedbeef	2
ni	Coconut water	1
lollipop	Lollipop	1
Hot dog	Hot dog	1
Ramen	Ramen	1
Cracker	Crackers	1
Keinnabu	Papaya	1
Lep	Egg	1

## Sheet: Children 12-23 mo 
ID	Observer	Child's age	Time observed	Reactivity/ comments	Infant and Young Child Feeding Practices								WASH Practices						Food sharing practices
					Foods consumed by child	Liquids consumed by the child	Food preparation method + Time	Meal Log (Food + Time of consumption)	Feeding style	Responsible for care and feeding child	Responsive feeding	Breastfeeding	Hand washing	Bathing or cleaning child	Food hygiene	Water	Child exposure to dirt/feces	Sanitation	Food sharing among family members	Household meal dynamics	Favoritism (who and how is it expressed during meal preparation/eating)
	Children 12-23 months
HO3R	CHRISTINA	19 mo (male)	7:50am-7:00pm	Observer noted that she grew up with the mother of the baby in Majuro and that the mother prepared special sashimi for her.		9:00- water (unboiled)	water taken from catchment and poured into cup for infant	9:00- water (unboiled)	mother puts unboiled water from catchment into cup and infant drinks	Mother responsible for feeding infant; grandmother helps with meal preperation	Mother comforts infant when he cries and feeds him. She responds to his cues on when he is hungry.	BF1(9:10), BF2(9:25), BF3(13:20), BF4(14:40), BF5 (15:53), BF6(16:50), BF7(19:00)	No handwashing noted before mother prepared breakfast. Mother feeds infant using her hand but does not wash before feeding. Mother washes baby's hands and mouth after meals. Mother gives infant snacks without washing her hands or infant's hands first. Mother did not wash he hands after coming in contact with infant urine and proceeded to touch the pot where there is food being cooked. No hand was…	Infant is washed in the morning using only water; fills bucket with water from catchment and washes infants face and bottom. Infant is washed again at noon using only water but no soap.	Mother feeds the infant leftover food that the observer did not eat; hands are not washed before preparing meals. Dishes are all washed in a basin filled with soap and water is changed once a day	Infant drinks water from the water catchment that is unboiled. Water catchment water is also used for cooking, washing dishes and bathing.	Infant went to play with neighbour's kids and came back home and proceeded to lick his hands- mother did not wash hands after finished playing. Mother does not wash hands before feeding infant where she is using hands. Infants hands not washed after he plays at the beach and with other children. Potential for exposure to dirt and feces.	Despite family having toilet and water catchments, when the infant defecated, mother took down to lagoon to wash infant and also washed his pants in the lagoon water. Have 'fill to flush' toilet at home. Trash thrown into hole that is dug to put trash in.	Infant is fed the same meal as everyone in the house. Infant eats from 1 plate that mother uses to feed him; mother uses same plate to feed sibling and uses same plate for herself to eat with.	Infant fed first followed by sibling and mother and grandmother eat at same time.	No favoritism noted, infant gets fed less than adults
						9:10- breastmilk	mother breastfeeds infant	9:10- breastmilk	Mother breastfeeds infant
						9:25- breastmilk	mother breastfeeds infant	9:25- breastmilk	Mother breastfeeds infant
					11:20- mackarel & rice & breadfruit	11:20- water (unboiled)	mother washed rice with water catchment water and boiled. Mackarel is canned and breadfruit is cooked on fire.	11:20- mackarel with rice & breadfruit; drank water (unboiled)	Mother sits infant down and feeds him using her hands.
					13:00- rice and mackarel (saba brand)		mother feeds infant using her hand	13:00- rice and saba	Mother feeds infant using her hand and a plate.
						13:20- breastmilk	mother breastfeeds infant	13:20- breastmilk	Mother breastfeeds infant
						14:40- breastmilk	mother breastfeeds infant	14:40- breastmilk	Mother breastfeeds infant
					15:53- breadfruit		mother gives infant piece of breadfruit that was cooked earlier (not on this day)	15:53- breadfruit	Mother gives to infant in hand and he eats it
						16:40- coconut water	mother gives infant a coconut to drink	16:40- coconut water	Mother gives infant full coconut t drink out of
						16:50- breast milk	Mother breastfeeds infant	16:50- breast milk	Mother breastfeeds infant
					17:40 - rice with sashimi & breadfruit		Mother gives the infant the leftovers from lunch that the observer did not eat	17:40- rice with sashimi and breadfruit	Mother prepared raw fish with coconut milk and onions, salt and spices. Rice cooked on fire and breadfruit cooked on fireside (not during this day)
						17:45- lemon water	Mother mixes unboiled water with lemon juice and sugar	17:45- lemon sugar water	Mother mixes unboiled water with lemon jucie and sugar and puts in cup for infant
					18:40- boiled fish and rice		Mother boils fish in pot and rice is cooked on fire (same rice that was used from lunch)	18:40- rice and fish	Mother mixes rice and fish and feeds infant
						19:00- breast milk	mother breastfeeds infant	19:00- breast milk	Mother breastfeeds infant
HO6R	CHRISTINA	19 mo (male)	8:00am-5:46pm	Left early because the mother and infant had to leave to go to a small outer island.		8:36- breast milk	mother breastfeeds infant	8:36- breast milk	Mother breastfeeds infant	Mother responsible for care and feeding of infant	Responsive feeding noted; mother responded to infant cues such as crying and as a result, tried to feed infant to soothe.	BF1(8:36), BF2(9:50), BF3(10:20), BF4(13:00), BF5(14:00), BF6(14:50), BF7(15:40), BF8(17:30)	No handwashing before preparing breakfast. No handwashing before feeding the infant (the mother uses her hands). No handwashing before preparing lunch meal. No handwashing before feeding infant using her hand. No handwashing before feeding infant dinner time using her hand.	Infant had a poop and was washed in the ocean without soap and then the mother washed him at home using water and soap.	Dishes are washed in a basin filled with water and powdered soap; water is changed once a day.	Water used is from water catchement. It is not boiled for drinking purposes of the infant. Catchement water also used for cooking, washing clothes and bathing.	Mother went to fetch wood and did not wash her hands before touching her infant and breastfeeding him. Mother feeds infant with her hands and does not wash hands before doing so. No hand washing after finished playing on beach.	Toilet located just outside of house. "Fill to flush". Trash thrown in hole that is dug behind house.	Infant fed same meal as everyone. Infant eats from same plate that mother uses for herself after she is done feeding the infant and their sibling.	Children fed first, mother eats after children have been fed.	No favortism noted, infant gets fed less than adults.
					8:40- noodles		mother boils water and adds to noodles	8:40- noodle (ramen)	Mother puts noodles in bowl and feeds infant using her hands
						9:00- water (unboiled)	mother gets unboiled water from water catchment	9:00- water (unboiled)	mother puts unboiled water in cup for infant to drink
						9:40- coconut water	mother gives coconut for infant to drink	9:40- coconut water	mother cuts coconut
					9:45- coconut meat		mother opens up coconut and give the meat to the infant	9:45- coconut meat	mother feeds coconut meat to infant
						9:50- breast milk	mother breastfeeds infant	9:50- breast milk	Mother breastfeeds infant
						10:20 breast milk	mother breastfeeds infant	10:20- breast milk	mother breastfeed infant
					12:10- tuna and rice	12:10- water	motherwashes rice using catchment water, then boils in pot; tuna from can	12:10- tuna & rice; water (unboiled)	Mother feeds infant using her hand and a plate. Puts water in cup and infant drinks.
						13:00 breastmilk	mother breast feeds infant	13:00- breast milk	Mother breastfeeds infant
						14:00 breastmilk	mother breastfeeds infant	14:00- breastmilk	mother breastfeed infant
						14:50 - breastmilk	mother breastfeeds infant	14:50- breastmilk	mother breastfeed infant
						15:40- breastmilk	mother breast feeds infant	15:40- breast milk	mother breastfeed infant
						16:00- water (unboiled)	older sibling gives baby water (unboiled) in cup	16:00- water (unboiled)	Baby older sibling gives water to baby
					17:20- rice		Rice that was cooked from lunch is used for dinner	17:20- rice	Mother feeds inant using her hands.
						17:30- breastmilk	Mother breastfeeds infant	17:30- breast milk	Mother breastfeed infant
HO4R	MAYBELLINE	20 mo (female)	7:16am-7:00pm	No rectivity noted	7:30- rice with soy sauce & fish		Baby's sister feeds infant food from last night that was stored in a container (with a lid)	7:30- soy sauce and rice with fish	Baby sister leaves food infront of infant and infant is feeding herself using hands.	Mother does cooking and baby sister of the infant helps with giving infant water, feeding and also bathing.	Mother waits for infant to ask her for water before she gives to her and also waits for infant to tell mother that she is hungry before mother feeds her lunch. .	No breastfeeding noted	Handwashing done by the mother before preparing breakfast, used water only (catchment water). Hands of children not washed before they eat but hands washed after eating in the basin with water and soap that is used for washing dishes. Other times, hands are washed after meals only with water (this happens more often than with using soap). No handwashing observed by mother after going to the lagoo…	Baby bum washed in afternnon using only water and no soap.	Leftover food from previous night stored in a container with a lid; not stored in a cooler temperature/fridge (did not have). Dirty dishes are washed in the basin filled with soap and water . Water in the basin is changes in the morning. When there are leftovers, they are stored in a closed lid contained but not in a cool/refrigerated place. Cooks chicken and washes dirty bowl in same soap water …	Water used is from water catchment. It is not boiled before drinking. Used for cooking, bathing and washing.	When mother is changing baby diaper, she lays him on the bare floor. Mother goes to lagoon side to use bathroom. No handwashing is observed when she returns home.	Diapers used. Garbage is thrown into a hole that is located on the lagoon side. There is no bathroom in the household, the lagoon or ocean side is used for defecation.	Infant fed same meal as everyone. Mother uses 1 plate to feed infant. Older siblings feed themselves and take out their own food.	Infant fed first, then other siblings followed by grandmother and mother eats last.	No favoritism noted, adults eat more food than infant
						8:15- water (unboiled)	Baby sister fills cup with unboiled water from catchment	8:15- water (unboiled)	Water put in cup infornt of infant and is drinking
					8:30- raw noodles		Baby crying for raw noodles that sister was eating	8:30- raw ramen	Infant eating raw noodles using her hands (straight from package)
						9:15- water (unboiled)	Baby mother gives water from pitcher from catchemnt	9:15- water (unboiled)	Water put in cup infornt of infant and is drinking
						10:23- water (unboiled)	Baby mother gives water from pitcher from catchemnt	10:230 water (unboiled)	Water put in cup and given to infant
					11:02- rice and fish		Mother cooked rice on fire (washed first and then boiled) and added coconut milk; fish was cooked last night	11:02- rice & fish	Mother feeds infant using hand
						11:50- water (unboiled)	Mother gives baby water from water pitcher	11:50- water (unboiled)	Mother gives infant cup and infant drinks herself
					12:40- fried chicken and rice	12:40 - water (unboiled)	Mother fries chicken (chopped chicken-raw was brought to family from the neighbour) in the cook house; rice already cooked	12:40- fried chicken & rice; water	Baby sister feeds infant using her hands; water is in a cup
						15:10- coffee	Mother mixes packaged coffee with unboiled water from water catchment	15:10- coffee	Mother puts coffee in infants cup
					15:20- fried chicken and rice		Rice cooked same as above and chicken same as above	15:20- rice and chicken	Mother is eating lunch and baby wants some; mother feeds infant using her hands
						16:40- coffee	Unclear how prepared	16:40- coffee	Baby's uncle's girlfriend gave baby coffee from her cup (aunt and baby sharing the same cup)
					15:00- fudge bar		Packaged fudge bar	15:00- fudge bar	Baby ask mother to open fudge bar for her
					18:10- rice with chicken and salt fish		Chicken from earlier, rice cooked at dinner time using same method; unclear about where/how salt fish came from	18:10- rice and chicken and salt fish	Baby sister feeds infant using her hands
						18:25- water (unboiled)	Unboiled water from catchemnt	18:25- water	Babysister puts water in cup
HO5R	MAYBELLINE	20 mo (female)	8:00am-5:53pm	No reactivity noted	9:05- ramen		Baby mother cooks ramen on stove top; boils water and then adds ramen to it	9:05- ramen	Baby mother feeds baby from bowl; she uses her hands to feed baby	Mother does cooking and also cares for baby. Sister of baby also helps when she gets home from school.	Mother feeds baby when she requests it. Mother feeds at breakfast, lunch and dinner when meals are ready but child asks to be fed again later after first dinner and asks for water.	No breastfeeding noted	Mother does not washes hands before preparing breakfast. Hands are not washed before prepping lunch or dinner. Hands are washed after eating but only with water. Hands not washed after going to lagoon side and defecating.	Grandmother changes diaper but does not wipe or clean the infants bum,	Dishes washed in basin filled with soap and water. Water changed in morning one time. Leftover food stored in closed lif container.	Water used is from water catchment. It is not boiled before drinking. Used for cooking, bathing and washing.	When grandmother changes diaper of infant, she lays him on the bareground. Baby mother goes to ocean side to defecate and she is not observed washing her hands when she returns. She then proceeds to play with infant.	Diapers used. Garbage is thrown into a hole that is located on the lagoon side. There is no bathroom in the household, the lagoon or ocean side is used for defecation.	Infant fed at same time as her younger sibling. Mother uses same bowl/plate when feeding infant and sibling brother.	Infant fed at same time as younger brother. Grandmother and mother eat together with father.	Adults eat more food than infant.
						9:07- water (unboiled)	Baby mother gives baby unboiled water from catchment in a cup	9:07- water (unboiled)	Mother puts water in cup for infant and infant drinks
					9:57- rice and tuna		Rice cooked last night; tuna from can	9:57- rice and tuna	Grandmother is eating her breakfast and infant wants some; grandmother feeds baby using her hands
						11:50- soda mixed with water	Mother gives infant some water and mixes soda into it	11:50- soda mixed with water	Mother puts water mixed with soda into a cup and gives to infant
					12:20- biscuit		Biscuit store bought	12:20- biscuit	grandmother gives infant biscuit and infant eats on own
						12:30- water (unboiled)	unboiled water from catchemnt	12:30- water (unboiled)	grandmother givesinfant unboiled water in a cup
					16:16- rice and soy sauce	16:16- kool aid	Rice cooked in pot; rice is washed first and then boiled	16:16- rice and soy sauce; kool aid	Mother feeds infant rice and soy sauce using her hands; infant not eating a lot because drinking a lot of kool aid.
					15:20- rice and soy sauce		Same as above	15:20- rice and soy sauce	Mother eating dinner and baby wants some; she feeds infant using her hand (share the same plate)
HO7R	CHRISTINA	20 mo (male)	7:48am-6:34pm	Reactivity noted; prepares a special meal for the observer that is different from the family and also gives the observer a lot of coconut drinks. Mother sweeps the house frequently.	8:26- noodles		Noodles cooked in boiling water	8:26- noodles	Mother feeds infant with fork and bowl	Mother responsible for child care and feeding.	Hands not washed by mother before preparing breakfast. Baby plays outdise and picks up leaves and mother does not wash hands after playing/cleaning up leaves.	No breastfeeding noted	Mother did not wash hands before preparing infant meal. Washes hands with water before preparing cooking rice. Mother washed baby bottom bc he pooped but after she finished, she only washed her hands with water and no soap. Infants hands are not washed after he finishes playing with other kids Mother washed her hands before feeding infant lunch, but only used water (and used her hand to feed chil…	Infant bathed in morning with water and soap using catchment water. Infant bathed again in the late afternoon using soap and water and using a bucket.	Dishes washed in basin filled with soap and water. Unclear if water in basin was new or from previous day.	Water used for all purposes is from the water catchment: washing dishes, bathing, cooking drinking. Water that infant drinks is not boiled.	Mother does not wash hands with soap after cleaning up baby who pooped. Infant plays outside with other children, hands not washed after play.Mother gives infant snack after playing with no handwashing	Baby poops in diaper. Unclear where garbage is thrown. Family house has a toilet that uses 'fill to flush'. No sink to wash hands in the toilet area, but have a bucket filled with water.	Infantfed first, followed by parents.	Inant uses her own plate that mom feeds her from. Oftern this plate is washed after use and then the mother or someone else might use the plate.	Adults eat more therefore are given more food; father gets the most food.
						9:44- coconut water	Mother peels a coconut and cuts it open for infant	9:44- coconut water	Mother givs coconut to infant and infant drinks it
					12:26- rice and fish	12:36- water (unboiled)	Mother cooks rice on the fire; washes rice first and then boils; unclear where the fried fish came from; water unboiled	12:26- rice and fish; water	Mother puts rice and fish into bowl and feeds infant food using her hands; water is unboiled and put into cup for drinking
						13:16- soda	Infant drinking soda from can	13:16- soda	Infant drinking soda from can
					14:10- crackers		Packaged crackers	14:10- crackers	Mother gives infant a snack of crackers from package
					16:36- chips		Packaged chips	16:36- chips	Mother give infant pack of chips to eat; infant feeds himself
					17:38- biscuit		Store bought biscuit	17:38- biscuit	Mother gives infant a biscuit and he holds it and is eating it.
					17:46- chicken and rice		Prepared by the team for the focus group	17:46- chicken and rice	Mother feeds infant from same plate as her and uses her hands to feed him
					18:26- rice, salt fish	18:26- water (unboiled)	Unclear how /when the fish was prepared	18:26- rice & salt fish; water (unboiled)	Mother feeds infant from same plate and uses her hand
HO8R	CHRISTINA	20 mo (female)	7:20-7:11pm	Some reactivity noted; observer noted that the mother of the house organized the house	7:30- biscuit	7:30- water (unboiled)	Mother gives biscuits to infant; water (unboiled) put in cup)	7:30- biscuit and water	Infant feeds himself (baby is walking around the house while eating his crackers)	Mother responsible for care and feeding.	Feeding style is more laissez faire. Mother feeds infant whenever meals are done being prepared and watches a lot of movies throughout the day. Snacks for infant not given at frequent intervals.	No breastfeeding noted	No handwashing before preparing breakfast for infant. No handwashing before feeding infant (she uses her hand to feed) and she went to store, touched things, hands contamintaed potentially from cleaning up breadfruit leaves and getting fire wood etc. Baby pooped, mother leaned baby and washed her hands with soap and water. No handwashing before baby eats snakcs (and uses his own hands to eat with…	Infant bathed in morning with bucket of water and soap used. Cleaned in evening after pooping- mother washed bum with water and soap	Dishes washed with basin filled with water and soap. Unclear when water was last changed.	Water used for all purposes is from the water catchment: washing dishes, bathing, cooking drinking. Water that infant drinks is not boiled.	Baby plays and also helps with cleaning and brining wood but no handwashing after this.	Baby uses diaper. Toilet is "fill to flush". No sink for handwashing but have bucket of water outside of toilet.	Infantfed first, followed by parents.	Infant uses her own plate that mom feeds her from. Oftern this plate is washed after use and then the mother or someone else might use the plate.	Adults eat more therefore are given more food; father gets the most food.
					12:05- tuna and rice		Mother cooks rice on the fire; washes rice first and then boils; tuna is canned	12:05- rice and tuna	Mother feeds infant rice and tuna using her hands.
						13:10- water (unboiled)	neighbour's kid fetched water from the catchment	13:10- unboiled water	Neighbour's kid pour water into cup for infant and gives infant to drink
					17:35- cracker		Mother gives infant snack- packaged cracker	17:35- cracker	Mother gives infant cracker and infant eats using hands
					18:40- lollipop		Mother gives infant lollipop	18:40- lollipop	Mother gives infanta lollipop
					19:00- tuna and hotdog and rice		Mother uses rice cooked before; tuna is from can and hotdog is packaged and boiled	19:00- tuna and rice and hotdog	Mother feeds infant using her hands; uses a plate
HO14R	MIA	16 mo (female)	8:50-6:50	No reactivity noted		9:35- breastmilk	Mother breastfeeds infant	9:35- breastmilk	mother breastfeed infant	Mother responsible for care and feeding. Father works full time but helps to provide family with food. Sister looks out for baby sister and shares her coconut meat with her.	Mother is negligent. Children in household putting rocks in their mouth and mother does not care. Older sister was playing with a knife. Mother feeds herself and makes sure that she is full before worrying about the infant and the infant's siblings. Children eat whenever the mom feels hungry. Mother forces child to breastfeed even when child visibly does not want to breastfeed. This happens multi…	BF1(9:35), BF2(10:00), BF3(11:00), BF4(12:10), BF5(14:36), BF6(14:50), BF7(15:05), BF8(17:00), BF9(17:20), BF10(17:50), BF11(18:40)	No handwashing before eating for infant and infant sister and mother. No handwashing before eating lunch (that observer brought). No handwashing before eating in the afternoon. Mother washes infant and infant sibling and her own hands using water and soap from the basin where dishes are washed.	Infant bathed in morning at neighbours house using the neighbour's catchment water and some soap. Very short- takes 2 minutes. Infant and sibling have bath in afternoon- mother leaves both of them in the bucket and makes them both take their baths on their own.	Dishes washed in basin filled with soap and water; unclear when water was last changed. Every dish gets washed in here.	There is no water tank in this household. Family gets their water from the hotel where the father works (they fill up a 4 gallon tank and bring it home). Drinking water is not boiled. Water for bathing is from the neighbours water catchment tank. For washing clothing and washing dishes, they have a well that they use to get water from.	Mother defecates in bushes and comes back and does not wash her hands. Infant and infant sibling playing on dirt road, playing on ground ect. And do not wash hands.	Family uses bushes as a bathroom. Do not wash hands after defecating. No shower in house or outside; shower in open area when it is dark (mother).	Mother feeds herself first during lunch time (she does not even offer food to the infant) and then she gives some food to her older child.	Mother shares plate with infant when she is feeding her and uses same plate. The sister of the infant has her own plate.	Clear favouritism from the mother for herself and maybe even for the older sister (since the mother feeds older sister more often than the baby)
						10:00 breast milk	mother breast feeds infant	10:00- breastmilk	mother breastfeed infant
						11:00- breastmilk	mother breastfeeds infant	11:00- breastmilk	mother breastfeed infant
					11:10- uncooked ramen	11:10- soda	ramen in package; soda in can	11:10- uncooked ramen; soda in can	Mother gives baby package of ramen noodles (uncooked) to eat; baby drinking soda
						12:10- breast milk	mother breast feeds infant	12:10- breast milk	Mother breast feed baby
						12:30- water (unboiled)	water is unboiled and from water tank at the hotel (fill up a 5 gallon water container and take home for drinking purposes)	12:30- water (unboiled)	Baby had water in cup from water container and drank by herself
						14:36- breast milk	mother breast feeds infant	14:36- breastmilk	Mother breastfeed infant
						14:50- breastmilk	mother breast feeds infant	14:50- breastmilk	Mother breast feed baby
						15:05- breastmilk	mother breastfeed infant	15:05- breastmilk	Mother breastfeed infant
						15:35- water (unboiled)	Water is from container and is unboiled	15:35- water (unboiled)	Mother puts water in baby cup and baby drinks it
					16:10- pancake, egg and ham (baby barely ate any)		Food is brought from the hotel where the father and grandmother works	16:10- pancake, egg and ham	Mother feeds baby using her hand; baby does not eat much, the mother eats all of the baby's food
						17:00- breastmilk	Mother breastfeed infant	17:00- breastmilk	Mother breastfeed infant
						17:20- breastmilk	mother breast feeds infant	17:20- breastmilk	Mother breast feed baby
						17:50- breastmilk	mother breast feeds infant	17:50- breastmilk	Mother breast feed baby
					18:30- cracker		mother gave baby storebought cracker	18:30- cracker	Mother gives baby cracker in hand is eating it
						18:40- breastmilk	mother breast feeds infant	18:40- breastmilk	Mother breast feed baby
HO15R	MIA	16 mo (female)	7:20-5:30	No reactivity noted	9:00- lollypop		Mother gives infant candy lollipop	9:00- lollipop	Mother gives baby lollipop to eat	Moter responsible for care and feeding of children- clear negligence evident throughout this observation.	Mother is negligent. She does not feed kids until noon and leaves them at home alone with the fire on and her pot on the fire.	BF1(13:30), BF2(16:40), BF3(17:00)	No handwashing before cooing lunch, no hand washing before feeding children. No handwashing before eating dinner. No handwashing after children finish playing.	Infant still has not bathed and is very dirty (according to observer). Bath is aroun 3pm and mother fills up bucket with water from catchemnt (she is at her parents house) and leave children in bucket to bathe themselves. Soap used.	Dishes washed in basin filled with soap and water; unclear when water was last changed. Every dish gets washed in here.	There is no water tank in this household. Family gets their water from the hotel where the father works (they fill up a 4 gallon tank and bring it home). Drinking water is not boiled. Water for bathing is from the neighbours water catchment tank. For washing clothing and washing dishes, they have a well that they use to get water from.	Infant and sibling put nails in their mouth, also put rocks in their mouth. Infant plays on the ground and they do not wash their hands before eating.	Family uses bushes as a bathroom. Do not wash hands after defecating. No shower in house or outside; shower in open area when it is dark (mother).	Father fed first, infant, infant sibling and mother all eating at same time	Mother feeds herself at the same time that she is feeding infant and infant sibling (she is eating from the same plate while feeding them). Infant father has his own plate.	Clear favouritism from the mother for herself. She makes sure that she is full and does not think about how much the children are eating.
					11:30- chips		Mother gives bag of chips (storebought)	11:30- chips	Mother gives 1 bag of chips for infant and sister to share with eachother; they eat on their own using their hands
					12:50- turkey neck and rice (barely ate much)		Mother cooks rice by washing it first and then adding it to boiling water; turkey neck cooked in a pot	12:50- turkey neck and rice	Mother feeds baby using her hands; eats minimals amounts (mother eats most of the food)
						13:30- breastmilk	Mother breastfeeds infant	13:30- breastmilk	13:30- mother breastfeeds baby while baby is laying in her lap
					14:55- cookie		Baby sister gets 2 cookies from neighbours	14:55 cookie	14:55- baby's sister gave her a cookie that she got from the nighbours
						16:40- breastmilk	mother breastfeed infant	16:40- breastmilk	16:40- mother breastfeed baby
						17:00- breastmilk	mother breastfeed infat	17:00- breastmilk	17:00- mother breastfeed baby
HO9R	CHRISTINA	20 mo (female)	10:30-8:20pm	Some reactivity noted; observer noted that special meal prepared for observer	10:50- biscuit		Father give biscuit to infant	10:50- biscuit	Infant feeds himself (baby being held by father while eating his crackers)	Mother is responsible for care and feeding of children; grandmother also helps out around the house and with the care of the other children.	Mother is responsible for care and feeding of children; father helps feeding older children.	BF1(12:00),	No handwashing before giving infant biscuit. Mother washed her hands with water only after cleaning up trash and breadfruit leaves and then holds baby. Mother washes her hands in basin filled with soap and water (same basin that dishes get washed in) before feeding baby lunch using her hand. Mother only washed her hands with water after washing feces from baby bum. Mother plays volleyball and doe…	Baby pooped in diaper; father brought water in a bucket from catchment and mother washed baby bum using only water.	Dishes washed with basin filled with water and soap. Unclear when water was last changed.	Water used for all purposes is from the water catchment: washing dishes, bathing, cooking drinking. Water that infant drinks is not boiled.	Mother washed her hands with water only after cleaning up trash and breadfruit leaves and then holds baby. Mother only washed her hands with water after washing feces from baby bum.	Baby uses diaper. Toilet is "fill to flush". No sink for handwashing but have bucket of water outside of toilet.	Infantfed first, followed by parents.	Infant uses her own plate that mom feeds her from. Often this plate is washed after use and then the mother or someone else might use the plate. Children eat first followed by parents.	Adults eat more therefore are given more food; father gets the most food.
						12:00- breast milk	Mother breastfeeds infant	12:00- breastmilk	Mother breast feed baby
						12:20- breast milk	Mother breastfeeds infant	12:20- breastmilk	Mother breastfeed baby
						13:20- breastmilk	Mother breastfeeds infant	13:20- breastmilk	Mother breast feed baby
					13:30- mackarel & rice	13:30- water (unboiled)	Mother cooks rice by washing it with catchment water and then boiling; mackarel is from can; mother puts water from catchment tank into cup for baby
						13:50- breastmilk	Mother breastfeeds baby	13:50- breastmilk	Mother breastfeeds baby
						14:40: breastmilk	Mother breastfeeds baby	14:40- breastmilk	Mother breastfeeds baby
					15:30- chicken and rice		Unclear how chicken prepared, rice same as above	15:30- rice and chicken	Mother feed using her hand and a plate
					18:10- rice and tuna	18:10- water (unboiled)	Mother feeds baby rice cooked from lunch with canned tuna	18:10- rice and tuna; water (unnboiled)	Mother brought a container with food to feed baby between her volleyball game; hands not washed
						19:50- breastmilk	Mother breastfeeds baby	19:50-breastmilk	Mother breast feed baby
					20:10- rice and fish		Mother cooks rice by washing it with catchment water and then boiling; fish is cleaned and fried in oil	20:10- rice and fish	Mother feeds baby using hands and plate

## Sheet: 12-23 rural FF 
6-11 months
Food/Drink (Marshallese)	Food/Drink (English)	Freq.
aiboj	water (boiled, unboiled or store bought)	21
drenin ittin	breastmilk	28
ni	coconut water	3
dren ko retonal	soda	3
kobe	coffee	2
dren ko retonal	kool aid	1
suga molo lime	lemon water (lemon + sugar + water)	1
kuat	mackarel (canned)	3
rice	rice	23
ma	breadfruit	3
ek	fish (fresh/salted/raw)	7
ramen	noodles/ramen	5
waini	coconut meat	1
kuat	tuna (canned)	5
soyou	soy sauce	3
bao	chicken	4
fudge bar	fudge bar	1
betkoj	biscuit	4
chips	chips	2
lollipop	lollipop	2
hotdog	hotdog	1
pankek	pancake	1
lep	egg	1
ham	ham	1
cookie	cookie	1
konwa	turkey neck	1
