# Supplementary material for: Conceptualizing multi-level determinants of infant and young child nutrition in the Republic of Marshall Islands–a socio-ecological perspective
Source: PLOS Glob Public Health. 2022 Dec 19;2(12):e0001343. doi: 10.1371/journal.pgph.0001343 (PMC10022247; doi:10.1371/journal.pgph.0001343)
Supplement: S1 Data — (ZIP) [file pgph.0001343.s001.zip › RMI Supp Data/Direct observations/Direct observation data (urban).xlsx]

## Sheet: Children 6-11 mo
ID	Observer	Child's age	Time observed	Reactivity/ comments	Infant and Young Child Feeding Practices								WASH Practices						Food sharing practices
					Foods consumed by child	Liquids consumed by the child	Food preparation method + Time	Meal Log (Food + Time of consumption)	Feeding style	Responsible for care and feeding child	Responsive feeding	Breastfeeding	Hand washing	Bathing or cleaning child	Food hygiene	Water	Child exposure to dirt/feces	Sanitation	Food sharing among family members	Household meal dynamics	Favoritism (who and how is it expressed during meal preparation/eating)
	Children 6-11 months
H01U	CHRISTYANN	7 mo (male)	8:30-4:20	Observer makes note that it appears that family was reacting to the observer being in the household and watching		baby formula	8:40am- Water from catchement is mixed with formula (water is not boiled)	8:40am- formula put into baby bottle and fed to baby	Mother fed the baby with bottle	Mother	When the baby cried in the morning, the mother attempted to breastfeed.	BF1 (8:52am), BF2 (10:00), BF3 (10:39), BF4(11:40), BF5(3:30pm)	Did not wash hands before preparing breakfast or morning snack for baby but washed her hands with soap and water before cooking lunch.	After child has a BM, the mother washes child with soap and water. The child wears a diaper.	When mother was preparing breakfast in the morning, she was cooking chicken and wiped down the area before she started cooking the chicken. Baby bottle was washed with boiled water before filling it with formula for the baby. Handwashing with soap was noted before meal preperation at dinner time.	Water is boiled and poured over dirty baby bottles to clean them. Water is taken directly from the water catchment outside of the house and used in the household for drinking (without boiling) and washing hands and dishes. The water catchment tank has a filter on the top which is why the people do not boil the water before drinking, as they believe that it is cleaned from having this filter.	The child plays on the ground sometimes, however, the mother makes a point to sweep the floor before spreading the blanket down. Fecal matter is dispossed of with the flush toilet for the adults, and dirty diapers are disposed of in the garbage can.	There is a flush toilet in the house without a sink in the bathroom. To wash hands, the person must step outside and use water from the catchment. When the baby has a used diaper, it is placed in the garbage bin. Unused food is thrown into the lagoon.	Food sharing was noted between the household and the neighbours. The neighbour's asked the family for rice to cook for their own family and the neighbour brought cooked salt fish to the family being observed.	Meals are not eaten together. The children are fed first and then the adults eat. At lunch time when the husband comes home for lunch, both the husband and wife share the same plate.	The baby is fed first before the adults.
						breastmilk	8:52am- Breastfeeding	8:52am- mother breastfeeding	Mother breastfed the baby
						water (not boiled)	9:00am- water is given to baby to drink (not boiled)	9:00am- water not boiled but given to baby in bottle	Mother fed to baby using bottle
					orange and banana		9:00am- mother mashes oranges and banana together to get a liquid consistency	9:00 am- mashed banana and orange put into baby bottle for baby as a snack	Mother fed baby by putting into a bottle
						breastmilk	10:00am- breastfeeding	10:00am- mother breastfeeding	Mother breastfeeding baby
						breastmilk	10:39am- breastfeeding
					oatmeal mixed with baby cereal (rice cereal)	breast milk	11:40:00 am- breastfeedin; boil oats in water and add rice cereal	11:40am- mother breastfeeds and feeds baby using bowl and spoon	Used bowl and spoon for oatmeal/rice cereal mix
						formula	12:00pm- formula mixed with water from catchment and put in bottle	12:00pm- baby given bottle with formula	Used bottle that had been washed with boiled water
						formula	13:40pm- formula mixed with water (unboiled)	13:40- baby given bottle with formula	Mother feeding baby with bottle
					Soup' made of water, flour and formula		15:10- mother boils ingredients together in pot and cools down, then puts in baby's bowl	15:10- baby given 'soup' in bowl; mother feeds soup using spoon	Mother feeds baby with spoon
						breastmilk	15:30- breastfeeding	15:30- breastfeeding	breastfed
					Soup' made of water, flour and formula		16:10- mom boils formula with water and flour in pot	16:20- baby fed the 'soup'	Mother uses bowl and small spoon to feed
HO2U	MAYBELLINE	9 mo/24 mo(male/male)	8:55am-5:00	Observer noted potential reactivity. Noted that dinner was extremely early (5pm) which is not normal for Marshallese culture.		breastmilk		10:45am- Breastmilk	Mother breastfed the baby	Grandmother, mother, big brother (helps to carry baby and give to his mom when baby crying)	Mom feeds baby when wakes up from a nap and is crying (she does this multiple times throughout the day).	BF1(10:45am), BF2(11:55am), BF3(1:35pm), BF4(3:05pm), BF5(3:35pm), BF6(~6:00pm**** did not observe, based on what mother told observer)	Mother washes face and hands with soap in the morning when she wakes up; she does not was her hands before cooking meals. She washes her second child's hands when he finishes eating but does not wash the baby's hands before or after eating meals.	Cleans baby in a basin with soap and water when child has BM.	Water is not boiled before drinking, it comes straight from the catchment. Dishes are washed in the same bowl of soapy water all day and the water is changed at the end of the day. Hands are washed with soap and water after meals but no observation of cleaning countertops before or after cooking.	Use water from the catchment tank for drinking by bringing inside (not boiled before drinking). Also use water from catchment tank to wash hands (which is done by using a large bowl that collects water from the catchement tank and then a smalled bowl to wash actual hands.	Child crawls around the house on the floor; when mother puts baby down she places him on the floor to play (no blanket/sheet)	Flush toilet present in house but no sink. For hand washing, required to go outside and wash hands. Dirty diapers disposed of in the garabge can in the house.	Dinner was not observed. Unclear where father and grandfather were during the day for lunch and breakfast but during lunch, food sharing between the mother, grandmother and other siblings were equal	Adults sat together during meal time with children being fed first (first the baby and then the other child)	Infant fed first before adults ate.
					likobla (flour with boiling water and coconut milk and sugar[similar to porridge])	water (not boiled)	10:35 am- Mother boils water and mixes in flour, coconut milk & sugar. Sets aside for it to cool down.	11:15am- Likobla	Mother puts food in baby bowl and baby feeds himself with a spoon
						breastmilk	11:55am- Breastfeeding	11:55- Breastmilk	Mom breastfed the baby
						breastmilk	13:35am Breastfeeding	13:35- Breastmilk	Mom breastfed the baby
					likobla (flour with boiling water and coconut milk and sugar[similar to porridge])		14:15- Re-heats likobla from the morning	14:15- Likobla	Mom puts food in a bowl and baby feeds himself; places infront of TV
						water	Not boiled; from catchment tank	14:45- Water	Places in sippy cup
						breastmilk	15:05-Breastfeeding	15:05- Breastmilk	Mother breastfed the baby
						breastmilk	15:35-Breastfeeding	15:35- Breastmilk	Mom breastfed the baby
					likobla		16:55 - Reheats likobla from morning and gets water from water catchment	16:55- Likobla & Water	Mother feeds baby; puts water in sippy cup
					nutrition biscuit		before baby sleeps	**unobserved but before sleep- Mom feeds Nutrition Biscuit dipped in water and Breastmilk	unobserved
HO3U	CHRISTYANN	6 mo (male)	7:15am-7:45	Observer believes that there is some potential reacitivity, however, she noted that they had some habits that seemed they were not being reactive (ie washing hands without soap).	baby food (carrots, mango and apple)		7:35- store bought, open jar and feed using spoon	7:35am- baby food	Mother feeds baby using spoon	Mother	No responsive feeding behaviors observed	BF1(7:40am), BF2(8:25am), BF3(9:00 am), BF4(11:15am), BF5(12:30pm), BF6(12:55), BF7(13:55), BF8(14:25), BF9(15:35), BF10(15:50), BF11(16:45), BF12(17:25), BF13(18:15), BF14(19:25)	Mom and children would wash hands after using bathroom, but only with water and no soap. There were times during meal time when the mother would prepare food and eat her meal without washing her hands before eating. The mother washed her hands using water after she finished cleaning the yard.	Mother cleans the baby with baby wipes.	Hands were not washed before preparing meals. At one point, the mother had been outside playing volleyball and came to breastfeed baby without washing her hands. Hands are washed after eating, with water but no soap.	Water is obtained from the water catchment outside of the house. The water is not boiled before drinking as the family believes that the filter that is in the catchment cleans the water.	When the baby has a BM, the diaper is removed and thrown in the trash and the baby is wiped down using baby wipes. The household has a flushable toilet. The baby is not put on the ground to play, and instead, sits in a stroller or is placed on the bed with the mother. Exposure to dirt would have happened after the mother played volleyball and went straight to breastfeeding her baby	The house has a flushable toilet but no sink in the bathroom. Dirty baby diapers are disposed of in the garbage.	The two sisters eat on the same plate, and the twin brothers eat on the same plate.	The family does not eat together, first the baby is fed, followed by the other 4 children and then the parents eat last	Baby is always fed first, followed by the other children and then the parents.
						breastmilk	7:40 - Breastfeeding	7:40am- breastmilk	Mother breastfed baby
						breastmilk	8:25- Breastfeeding	8:25am- breastmilk	Mother breastfed baby
						breastmilk	9:00- Breastfeeding	9:00am- breastmilk	Mother breastfed baby
						breastmilk	11:15-Breastfeeding	11:15- breastmilk	Mother breastfed baby
					baby food		12:25- baby food (store bought; open jar and feed baby with spoon)	12:25- baby food	use spoon to feed baby
						breastmilk	12:30 - breastfeeding	12:30- breastmilk	Mother breastfed baby
						breastmilk	12:55- breastfeeding	12:55- breastmilk	Mother breastfed baby
						breast milk	13:55- breastfeeding	13:55-breastmilk	Mother breastfed baby
						breast milk	14:25- breastfeeding	14:25- breastmilk	Mother breastfed baby
						breast milk	15:35- breastfeeding	15:35- Breastmilk	Mother breastfed baby
						breast milk	15:50- breastfeeding	15:50- breastmilk	Mother breastfed baby
						breast milk	16:45-breastfeeding	16:45- breastmilk	Mother breastfed baby
						breast milk	17:25- breastfeeding	17:25- breast milk	Mother breastfed baby
					baby food		17:25- baby food	17:25- baby food (store bought)	Mother feeds baby using spoon
						breast milk	18:15- breastfeeding	18:15- breastmilk	Mother breastfed baby
						breast milk	19:25- breastfeeding	19:25- breastmilk	Mother breastfed baby
HO7U	MAYBELLINE	9 mo/24 mo(male/male)	7:20am-5:00pm	Mother admitted to the observer that since the observer was there, the mother made a point to make sure that the food should be ready for the observer. Food was already prepared in the morning for breakfast and lunch. Dinner is also prepared early (they eat dinner @5pm)	ramen with egg		7:40- Boils water (got from water catchment outside) and puts ramen in pot; ramen cooks and then adds salt and egg to pot.	8:20- Ramen with egg	Mother puts food on plate for baby and places on floor, brings baby over. Mother feeds baby by using her hands and first puts food in her mouth to soften and then feeds to baby	Mother	Some responsive feeding behaviours noted; mother breastfed baby when woke up and was crying.	BF1(10:30); BF2(11:50); BF3(12:50)	Mother always washes her hands before cooking with water and soap. After she changes baby diapers, she washes hands with soap and water. In some cases, for example before eating lunch, the mother directed one of the older children to use handsanitizer before eating.	Washes baby's buttocks using soap and water and throws away dirty diaper in trash can.	Mother always washes her hands before cooking with water and soap. After she changes baby diapers, she washes hands with soap and water. Dishes are also washed outside using a basin that has water and soap in it.	Use water directly from catchment outside of house.	Baby plays on the ground without spreading a sheet.	Flush toilet in the house but no sink; have to wash hands outside after using toilet. Throw away dirty diapers in the trash bin.	Everyone has different plate.	Baby and other children are fed first, followed by the adults in the household. Adults eat different meal from the baby/children during breakfast and the adults watch television while eating. During lunch and dinner, the baby eats different food compared to the adults. The women in the household ate first during lunch and then the father ate after that.	Baby/children eat first and adults eat later.
						water (unboiled)	8:40- unboiled water put in sippy cup	8:40- unboiled water	Baby drinks water from sippy cup
						Breastmilk	10:30- mother breastfeeds	10:30- breastmilk	Mother breastfed baby
						Breastmilk	11:50- mother breastfeeds	11:50- breastmilk	Mother breastfed baby
					oatmeal		12:00- mother takes oatmeal and mix with water (unboiled) and puts into baby's bowl	12:00- oatmeal	Mother sits baby on lap and feeds
						Breastmilk	12:50- mother breastfeeds	12:50- breastmilk	Mother breastfed baby on bed
						water (unboiled)	15:20- put in sippy cup	15:20- water (unboiled)	Mother put water in sippy cup and baby drinks on his own.
					oatmeal (mix with water and a little coconut milk)		16:40- oatmeal leftovers from lunch used and add a bit of coconut milk and water (unboiled)	16:40- oatmeal with coconut milk	baby is fed by mother
					nutrition biscuit	milk	**** not observed but mother says at night right before bed, she gives baby biscuit and milk	night time- biscuit and milk	baby fed by mother
HO8U	CHRISTINA	6 mo (male)	8:10am-7:30pm	Observer noted some reactivity. When she first started observing the family, the mother's older sister started to tidy up. The mother then started to mop with floor using clorox and pinesol and she told the observer that she had never used there products before.		formula ('Morinaga' brand)	8:20am- use water from water catchment (not boiled) and mix with formula. Put in baby bottle and feed baby	8:20am- Formula	Mother fed baby formula using bottle	Mother responsible for feeding her baby and the Mother's sister helps out with the other children and cooking/cleaning	When baby cried, mother would attempt to feed her	BF1(8:50), BF2(12:40), BF3(14:00), BF4(17:50)	Mother did not wash hands after using the toilet. She also did not wash her hands before meal prep and feeding her baby. There were some cases where the mother would use hand sanitizer instead of washing her hands after changing the diaper.	After the baby has a BM, the mother wipes the baby using baby wipes and throws the diaper in the garbage bin.	Mother cooked chicken for lunch, but no special precautions noted while cooking it (did not wash or wipe down counters after cooking). Hands were washed after cooking rice using only water but no soap. When washing the baby's dishes, the mother used soap and hot water to rinse.	Used water directly from catchment for cooking purposes and hand washing. Used store bought water for preparing baby food.	When child's father comes home from work, he does not wash his hands before picking up the baby.	Had a flush toilet in the home but no sink inside. To wash hands, had to go outside.	There was some food sharing noted between the mother and the neighbours. The mother asked the neighbours for baby cereal and oatmeal.	Baby is fed first. Everyone has their own plate and does not share plates. Special food is made for the baby, everyone else eats the same meal.	Baby eats first, followed by children and then adults.
					baby food (store bought: banana and chicken)		8:20am- opens baby food and feeds baby using spoon	8:25am- baby food (store bought)	Mother feeds baby using spoon
						breast milk	8:50am- mother breastfeeds	8:50am- breast milk	Mother breastfed baby
					baby cereal ('oatmeal')mixed with water		10:40- mix baby cereal with water from water catchment that was not boiled	10:40- baby cereal mixed with water	Mother feeds baby using her own bowl and spoon for the baby
						formula ('Morinaga' brand)	11:00- mother prepares formula using water that she bought from the store	11:00- formula	Mother bottle feeds baby
						breast milk	12:40 Breastfed baby	12:40- breastmilk	Mother breastfed baby
						breast milk	14:00- breastfed baby	14:00- breastmilk	Mother breastfed baby
						formula ('Morinaga' brand)	15:10- mother mixes formula with store bought water	15:10- formula	Mother puts formula in bottle and gives to baby to drink.
					baby cereal ('oatmeal') mixed with water		16:40- mother mixes baby cereal with water bought from the store.	16:40- baby cereal mixed with water	Mother mixes baby cereal in bowl and feeds to baby using spoon
						breast milk	17:50- breastfed baby	17:50- breast milk	Mother breastfed baby
HO9U	CHRISTINA	7 mo (male)	8:17am-7:57pm	None noted	baby cereal mixed with water		8:17am- mother mixes baby cereal with water	8:17am- baby cereal	mother feeds baby using bowl and spoon	Mother	When baby started crying, the mother did not pick the child up, instead the sister carried the baby. Ten minutes later, mother prepares baby's food.	BF1(9:30), BF2(10:27), BF3(11:47), BF4(12:27), BF5(12:47), BF6(2:37), BF7(4:07) , BF8(7:57)	Mother does not wash her hands before feeding baby breakfast. She washes her hands before eating, but only with water and no soap. Mother washes hands before feeding baby lunch but only uses water. Does not wash her hands before feeding baby afternoon meal.	Mother bathes child in the morning using bucket with water and towel to wipe down the baby; no soap used, only oil applied after. Mother changes child's diaper, and uses wipes. Mother washes baby later in day and only uses water from catchment.	Dishes are washed with water but no soap used (just water). When washing the baby dishes, the mother puts the dirty dishes in a container and pours hot water over them (no soap used).	Water used from water catchment outside of house. Baby given unboiled water mixed in with cereal and formula.	Baby's toy fell on the floor when playing and mother gave it back to him w/o washing it. Baby laying on floor and sleeping on blanket. Neighbour's children coming to play with baby (wash their hands with soap only).	Flush toilet in the house but no sink; to wash hands need to go outside and use catchment water.	Neighbours come into the house to get water and also take cooked food to eat. Kids all fed the same amount of food.	Infant eats first, followed by the kids and adults. The mother eats infront of her cellphone when she is alone in the house (during breakfast and lunch).	Baby is always fed first, followed by the kids and then the adults.
						formula (Similac brand)	8:37- mother mixed Similac with unboiled water	8:37- formula	mother puts in bottle and feeds baby
						formula (Similac brand)	9:27- mother mixed Similac with unboiled water	9:27- formula	mother feeds baby formula using rinsed bottle from before
						breast milk	9:30- mother breastfed baby	9:30- breastmilk	Mother breastfed baby
						breast milk	10:27 - mother breastfed baby	10:27- breastmilk	Mom breastfed the baby
						water (unboiled)	11:37- sister of baby gives him water in bottle (unboiled)	11:37- water	Sister gives baby bottle filled with water
					baby cereal mixed with water		11:40- mother mixes baby cereal with water in bowl with spoon	11:40 - baby cereal with water	Mother feeds baby in bowl using spoon
						breast milk	11:47- mother breastfed baby	11:47- breastmilk	Mother breastfed baby
						formula (Similac brand)	12:17- mother mixes Similac with unboiled water	12:17- formula	mother feeds baby formula using bottle
						breast milk	12:27- mother breastfed baby	12:27- breast milk	Mother breastfed baby
						breast milk	12:47- mother breastfed baby	12:47- breast milk	Mother breastfed baby
					baby cereal mixed with water		2:27- mother mixes baby cereal with unboiled water in bowl	2:27- baby cereal with water	Mother feeds baby in bowl using spoon
						breast milk	2:37- mother breastfed baby	2:37- breast milk	Mother breastfed baby
						formula	3:17- mother mixes formula with unboiled water in bottle	3:17- formula	Mother sits baby on lap and feeds baby using bottle
						breast milk	4:07- mother breastfed baby	4:07- breast milk	Mother breastfed baby
					baby cereal mixed with water		4:37- mother feeds baby with leftover baby cereal mixed with water from lunch	4:37- baby cereal with water	Mother fed baby using bowl and spoon
						formula (Similac brand)	5:57- mother mixes formula with unboiled water	5:57- formula	mother puts in bottle and feeds baby
					baby cereal mixed with water		6:57- baby cereal mixed with water (unboiled)	6:57- baby cereal	Mother feeds using bowl and spoon
						formula (Similac brand)	7:07- formula mixed with unboiled water	7:27- formula	Mother feeds using bottle
						breastmilk	7:57- mother breastfed baby	7:57- breast milk	Mother breastfed baby
HO19U	CHRISTINA	7 mo (female)	8:45am-6:45pm	Observer noted potential reactivity. The mother of the household bought the observer snacks and soda. She also served the observer different meals compared to what the family was eating	moonlight cookie (store bought)		8:45- mother feeds infant a moonlight cookie and water	8:45- moonlight cookie & water	Mother feeds baby cookie and water	Mother and Older sibling of baby	When baby would cry, mother or older sibling of the baby would feed her.	BF1(10:55), BF2 (13:55), BF3 (16:55)	Mother does not wash hands before feeding baby breakfast. Mother plays poker and does not wash her hands after playing and simply starts preparing lunch. Mother does not wash hands before BF baby or before preparing baby's lunch and feeding baby. Older sibling of the baby washes her hands with soap and water before and after eating. Mother used toilet and used water to wash her hands from the wat…	Baby cleaned up in the morning using baby wipes to wipe her body. When baby has BM, mother uses baby wipes to clean and changes diaper. After dinner, mother uses wet towel with water to clean the baby's body.	Hands not washed before preparing meals. Dishes washed with basin with soap and water.	Have water catchment for all purposes such as drinking, cleaning, bathing. Use store bought water for baby when preparing formula.	Potential exposure from neighbours holding baby without washing hands, also potential exposure from mother who used bathroom and did not was hands with soap after finishing.	Use neighbour's bathroom which has a flush toilet. Also use toilet paper.	Family eats with different plates; sometimes spoon is used but soemtimes use their hands. No favouritism noted. Adults have more food than children	Baby fed first and older children next followed by adults.	Baby always fed first. Special foods for baby compared to adults/other children.
						water (store bought)
						formula (moringa) mixed with water (store bought)	9:25- older sibling of baby mixes formula and puts in bottle and feed to baby-	9:25- formula	Older sibling of baby bottle feed
						breast milk	10:55- mother breastfed	10:55- breastmilk	Mother breastfed baby
					papaya		11:25- mother feeds baby papaya that she peeled	11:25- papaya	mother fed papaya using spoon and cup
						formula (moringa) mixed with water (store bought)	12:55- formula mixed with store bought water and put in bottle	12:55- formula	Older sibling of baby fed her formula using bottle
						breast milk	13:55- mother breastfed	13:55- breast milk	Motherbreastfed baby
							14:55 - formula mixed with store bought water	14:55- formula	mother feeds baby formula using bottle
						breast milk	16:55- mother breastfed	16:55- breast milk	Mother breastfed baby
					papaya		18:15- mother feeds papaya that she peeled	18:15- papaya	Mother feeds papaya to baby using cup and spoon
HO20U	CHRISTINA	7 mo (female)	8:30-6:30pm	No reactivity noted	moonlight cookie (store bought)		8:30- mother feeds infant a moonlight cookie and water	8:30- moonlight cookie & water	Mother feeds baby cookie and water	Mother and Older sibling of baby	When baby would cry, mother or older sibling of the baby would feed her.	BF1(1300), BF2 (13:10), BF3 (15:50)	Mother did not wash hands when preparing baby meal for breakfast; did not wash hands before feeding. Mother went to hospital and returned and did not wash hands before holding baby. Hands not washed before breastfeeding.	Baby cleaned using baby wipes after having a BM. Used wet cloth to wipe down baby (no soap used).	Hands not washed before preparing meals.	Have water catchment for all purposes such as drinking, cleaning, bathing. Use store bought water for baby when preparing formula.	Potential exposure from neighbours holding baby without washing hands, also potential exposure from mother who went to hospital and did not wash hands after she returned but she held the baby.	Use neighbour's bathroom which has a flush toilet. Also use toilet paper.	Family eats with different plates; sometimes spoon is used but soemtimes use their hands. No favouritism noted. Adults have more food than children	Baby fed first and older children next followed by adults.	Baby fed first. Different foods for baby compared to adults.
						water (store bought)
						formula (moringa) mixed with water (store bought)	9:40- older sibling of baby mixes formula and puts in bottle and feed to baby-	9:40- formula	Older sibling of baby bottle feed baby
						formula (moringa) mixed with water (store bought)	10:50- formula mixed with store bought water and put in bottle	10:50- formula	older sibling of baby bottle feeds baby
					bread mixed with water (storebought)		12:20- mother cuts up slice of storebought bread and puts into baby's cup, she adds store bought water and mixes it so that it is watery	12:20- bread mixed with water	mother fed baby using her cup and spoon
						formula (moringa) mixed with water (store bought)	12:55- formula mixed with store bought water and put in bottle	12:55- formula	Older sibling of baby fed her formula using bottle
						breast milk	13:00- mother breastfed	13:00- breast milk	Motherbreastfed baby
						breast milk	13:10- mother breastfed	13:10- breastmilk	Mother breastfed baby
						water (store bought)	13:50- older sibling puts water in baby bottle	13:50 water	Older sibling of baby bottle feed water
						formula (moringa) mixed with water (store bought)	14:00- older sibling of baby mix formula with store bought water and put in baby bottle	14:00- formula	Older sibling of baby fed her formula using bottle
						breast milk	15:50- mother breastfed baby	15:50- breastmilk	Mother breastfed baby
					baby food (store bought: banana flavour)		18:30- mother opens baby food bottle and feed using spoon.	18:30- baby food	Mother feed baby using spoon
SUMMARY 6-11 months				Observers noted potential reactivity during household observations. Some families appeared to be watching the observer to see when she was observing them and documenting notes, while other families served dinner early (around 5pm) which is not normal for Marshallese culture. Some households made a point to make sure that food was ready before the observer arrived. For example, one household prepa…	Infants 6 to 11 months are fed foods that are high in processed starches such as ramen, bread, store bought biscuits, rice cereal and flour. Infants are also fed store bought baby food ranging in fruit and vegetable flavors such as: mango, carrot, banana, and apple. All observations (8/8) had some processed starch included in the diet ranging from ramen, flour, cookies or cereal. Households inclu…	Fluids given to infants included breast milk, formula, water (unboiled or storebought) and milk. No infants between the age of 6 to 11 months exclusively breastfed. 5/8 observations used mixed feeding (feeding breastmilk and also formula) and used either store bought water or unboiled water (from catchment) to mix with the formula. 1/8 observations fed her infant milk at night with a cookie, howe…	5/8 observations used unboiled water when feeding the infant either formula or water, while the remaining 3/8 households used storebought water to make fomula and also for giving the infant water. Foods that were fed to the infant were softened either using water or milk (for example, baby cereal is fed by adding water; bread is fed by adding water to make it a more 'soupy' consistency).	N/A	In all observations, formula is fed using a bottle. In cases where the infant is eating food, a spoon is used and a separate bowl or directly from the bottle (for baby food). One observation noted that the mother placed the infants food infront of him and he fed himself. In all other cases, the mother or grandmother is responsible for feeding the infant, while the older sibling of the infant ofte…	Half of the households have both the mother and other suplementary help in the household to help with both feeding and caring for the infant. This included: the grandmother, the older siblings of the infant and the older sibling of the mother.	Responsive feeding was noted in 6/8 observations which entailed that the mother would feed the infant when the infant cried. In one case, a more laissez-faire feeding style was noted, wherein the infant was crying and the mother did not comfort or approach the child. Instead she waited 10 minutes while another family member comforted the child and then decided to breastfeed. Finally, in 1 observa…	All infants were breastfed to some degree and ranged from 3 feeding to 8 feedings with an average of 4.25 feedings per day (mean time= 9.78h).	A common theme that re-emerged in household observations around hand washing was that it was not typically done before preparing meals and often not done when feeding the infant, which is preoblematic, as many mothers use their hands to feed their infants. Handwashing was typically done after completing a meal, however, only water was used. It was also observed that caregivers did not wash their …	4 observtions noted that the mother cleaned the baby after a BM or changing the diaper using baby wipes, compared to 3 observations that noted the mother used soap and water to wash the baby. 2 observations noted that the baby was not washed, and was wiped down using water only, while 1 observation noted that the mother did not wash the child at all and instead used baby wipes to clean the baby's…	Household observations confirm poor food and hand hygiene practices in RMI. 2 observations noted no hand washing all day before any meal preperaration while one observation noted consistent hand washing with soap and water before meal preperation. A clear practice is to wash dishes in a basin filled with soap and water. The basin is emptied at the end of the evening; however, from observation it …	A clear misbelief that emerged from the household observations was the purpose and effectiveness of the water filter's often found in water catchments. People believe that having a filter in place helps to clean the water by stopping debris from entering the water. However, it is unclear if people understand that while large physical debris are trapped from entering the water, there is still pote…					Observations confirmed that the baby in the household is typically fed first, followed by other children, and then adults in the household. As far as favouritism, adults were observed to be given more food than the baby or children.

## Sheet: 6-11 urban FF clean
6-11 months
Food/Drink (Marshallese)	Food/Drink (English)	Freq.
Ninnin Milik	Baby formula (Simlac or Morinaga)	30
Drenin Ittin	Breast milk	18
Aiboj	Water (unboiled, boiled or store bought)	9
Rice Cereal	Baby cereal (Rice cereal) (mixed with water)	5
Oatmeal	Oatmeal (mixed with water or coconut milk)	4
likobla	Likobla	3
Soup	"Soup" - made of water, formula and flour	2
Nutrition Betkoj	Nutrition biscuit	2
Baby food	Baby food (store bought; banana, chicken)	2
Cookie	cookie	2
keinabbu	papaya	2
Oran	Orange	1
Binana	Banana	1
ramen	Ramen	1
lep	Egg	1
pilawe	bread	1

## Sheet: Children 12-23 mo 
ID	Observer	Child's age	Time observed	Reactivity/ comments	Infant and Young Child Feeding Practices								WASH Practices						Food sharing practices
					Foods consumed by child	Liquids consumed by the child	Food preparation method + Time	Meal Log (Food + Time of consumption)	Feeding style	Responsible for care and feeding child	Responsive feeding	Breastfeeding	Hand washing	Bathing or cleaning child	Food hygiene	Water	Child exposure to dirt/feces	Sanitation	Food sharing among family members	Household meal dynamics	Favoritism (who and how is it expressed during meal preparation/eating)
	Children 12-23 months
HO4U	MAYBELLINE	23 mo	8:00am - 8:30pm	Observer does not believe that family changed behaviours for observer. Stated that lunch and dinner were very late.	Ramen and egg		9:20am -Boil ramen on stove and add eggs to ramen	9:40am- Ramen with egg	Mother's sister plates food for infant and feeds infant	Mother's sister and Mother	Some responsive feeding noted. For example when child was crying, mother would breastfeed or offer food/snack.	B1(12:30); B2(1520); B3(16:30); B4(18:20).	No handwashing for infant before eating breakfast even though baby feeds himself during this time. Hands are washed after breakfast but only using water. When the infant has a bowel movement and requires a diaper change, after the caregiver finishes (mother's sister), she washes her hands with water and soap. Before meal preperation, hands are not washed with soap and only sometimes washed with w…	Infant is washed outside in a basin. When the infant has a BM, soap and water are used to clean the infant.	Infant's hands not washed before breakfast, lunch or dinner but washed hands after eating breakfas and lunch with water only and did not wash hands after dinner. Mother's sister who was the main person feeding the infant used her hands to feed during dinner, however, no handwashing was noted before feeding infant. Fruit (apple) appear to not have been washed before being given to infant. Dishes a…	All water that was consumed came from the catchment tank outside of the house which had a filter on the top. Water was directly consumed for drinking from the catchment tank and not boiled first.	When child is playing on the floor, no sheet is spread on the ground and the child plays on the bare floor.	A flush toilet was found inside the house but no sink in the bathroom. To wash hands, had to go outside to the side of the house.	Everyone uses their own plate at meal time. No plate sharing between adults or infant	Everyone eats around the same time unless they are at work. During breakfast, the infant ate at the same time as the adults and likewise for the other 2 meals of the day.	Adults ate more during meal times but infant had more snacks throughout the day compared to the adults.
						Water	9:50am- water put in cup, not boiled	9:50- water	infant drinks from cup
					Chips (Shrimp crackers)		10:50am- store bought	10:50am- chips	infant feeds himself from the bag; got it from his neighbour
						Water	11:40am- not boiled, from catchment	11:40- water	water is put in cup and infant drinks himself
						Breastmilk	12:30- breastmilk	12:30- breastfed	mother breastfed
					Orange slice		13:00- orange slice	13:00- orange sliced	mother slices orange for baby
					Luncheon meat		14:00- canned luncheon meat using vegetable oil	14:10- rice
					Rice		14:00- cooked rice by using a clean pot (that washed with soap and water); rice was washed using unboiled water from catchment	14:10- luncheon meat and water
						Water	14:10 - unboiled water put into a cup	14:10 unboiled water
						Breastmilk	15:20- breastmilk	15:20 mother breastfed
					Chocolate		15:50- store bought chocolate	15:50-chocolate	infant ate on his own
						Breastmilk	16:30 - breastfed	16:30- mother breastfed	Mother breastfed
					Luncheon meat		16:50- leftover luncheon meat from lunch (not reheated)	16:50-luncheon meat	Mother's sister feeds to infant
					Rice		16:50- leftover rice from lunch (not reheated)	16:50 - rice	Mother's sister feeds to infant
						Water	16:50-unboiled water	16:50- water	Mother's sister feeds to infant
					Orange slice		17:10- slice orange for snack	17:10- orange slice	Mother gives infant slice of orange
						Water	17:30- unboiled water put into a cup	17:30- unboiled	Mother's sister gives in cup to infant
						Breastmilk	18:20- breastfed	18:20- breastmilk	mother breastfed
					Apple slices		19:00- apple slices put in a bowl
					chips		19:20-store bought chips given to child	19:20- chips	Father gives baby chips to eat before dinner is ready; infant eats on his own
					Luncheon meat		20:00- fresh rice cooked on stove using catchment water and luncheon and eggs fried together	20:25- egg, rice and luncheon meat	Mother's sister feeds infant
					egg
					rice
HO5U	CHRISTYANN	23 mo (female)	8:35am-8:10pm	Observer noted high reactivity; noted that when the observer was looking directly at the family members, they would use soap.	donut		8:35am- donut store bought	8:35am- donut	Mother does not boil water, uses water from catchment and mixes in powdered coffee.	Mother	Infant begings to cry and mother brings her outside to make her stop crying; infant requests ice cream and mother gets infant what she wants.	No breastfeeding noted	Mother did not wash hands before cooking breakfaast and lunch, but did wash her hands with water before preparing dinner. Infant eats meals by feeding herself with her hands; the mother did not wash the infants hands before she started eating. Typically the infant's hands are washed after she has finished eating, but not before. The mother washes her hands with water after she does yard work.	Infant is cleaned in the morning after breakfast by having the mom fill up buckets with water from the catchement and adds soap. The infant is washed outside the house next to the water catchment. When the infant has a BM, the mother takes the infant to use the toilet, and once finished, washes infant's bum using soap and water.	Hands were not washed before preparing breakfast and lunch, however, were washed with water only, before cooking dinner. After lunch, the mother wiped down the counters with water and a sponge, but did not do so after dinner.	Water was taken directly from the catchment for drinking purposes. Water catchment had a filter in it, which was believed to clean the water. No water was boiled before consuming.	To cool food down for the infant, mother puts food that is in a plate infront of the fan.	Flush toilet inside of the house but no sink; to wash hands after using bathroom, had to go outside. The infant was potty trained and after she had a BM, the mother would was her with water and soap.	The mother and infant share the same plate during meal time during lunch. For other meals, the infant ate in a separate plate and ate first.	Everyone eats around the same time but the infant gets fed first. Once she is fed, the parents have dinner together.	Infant eats first, followed by other family members.
						coffee	8:35am- mixed coffee powder with unboiled water	8:35am- coffee
					oreo cookies		10:55am- store bought cookies	10:55am- infant given cookies in package to eat	Mother gives infant cookies to eat; hands not washed before eating cookies.
					fried chicken with rice		11:35am- rice prepared by washing it with water and then cooking in boiling water on the stovetop. Chicken is thawed and then cooked on the stove. Mother washes her hands after touching the raw meat.	11:55am- rice and chicken	Infant eats on her own; she uses her hands to feed herself.
						water	11:40am- not boiled, from catchment	11:40- water	Infant drinks water in a cup by herself
					ice cream	Plus' juice (apple flavour)	15:40- mother buys ice cream for infant and juice	15:40- ice cream & juice	Infant holds cone and eats herself and drinks apple juice by herself in the bottle
					boiled chicken and rice		19:20- mother boiling rice in water and cooking frozen chicken by putting it in water and boiling it with some salt.	19:40; rice and boiled chicken and drinks glass of water (unboiled)	Infant feeds herself using her hands to eat. She drinks water from a glass.
						water	19:40 unboiled water
HO6U	MAYBELLINE	14 mo (female)	7:00 am- 4:20 pm	Observer did not note any reactivity		soda	8:20- infant sees grandpa with soda and cries to have some	8:20- sips of soda	Grandma gives infant a few sips of soda and then hides the can from infant	Grandmother	Infant cries and grandmother comforts infant and offers her food. Listens to requests made by infant about when she wants to eat and what she wants to eat (ie ice cream).	No breastfeeding noted	When infant spills something on herself (ie apple juice), the grandmother wipes her hands down with a wet towel. After meals, infants hands are washed with soap and water. Hands are not washed before meal preperation.	When grandma changes infant's diaper, she wipes the infant's buttocks with wipes and puts a new diaper on (diaper thrown into garabge can). When the infant is awake and she changes her, she washes her buttocks with soap and water and washes her face and hands with soap and water as well. The grandmother does not wash her hands after doing perineal care, however, when the aunt changes the infants …	Hands were not washed before preparing breakfast, however, hands were washed in basin filled with water before prepping lunch. Dirty dishes washed in a basin with water and soap. The water in the basin (used for dishes) is changed once a day in the morning.	Water for infant boiled before drinking. Used water from catchment for cooking purposes and also for washing hands.	Infant exposure to dirt possible from being put infront of the fan. The infant also played outside and had the possibility of being exposed to dirt.	The family shares a toilet with the neighbour and has access to a flush toilet. No sink in the bathroom so they go outside to wash hands.	Food sharing among family member's is equal. Grandparents given same amount of food. Everyone has their own plate or bowl to eat from.	The infant always eats first followed by the rest of the family members.	Infant eats first followed by all other family memebers
						apple juice	8:30- infant drinking apple juice in cup	8:30- apple juice	Infant is able to drink apple juice on her own in a cup
					vienna sausage and rice	water (boiled)	8:50- grandmother uses rice from yesterday (was not stored in a fridge) and puts in bowl for infant. She opens can of vienna sausage (does not cook) and puts in rice for infant; water is boiled for infant to drink.	9:20- vienna sausage and rice; water	Grandma feeds infant vienna sausage and rice using hands; puts water (has been boiled) in cup for infant
						guava juice (store bought)	10:40- grandpa puts store bought guava juice in infant bottle (was on drying rack and already clean)	10:40- guava juice	Grandpa holds infant while she drinks guava juice in her bottle
					chocolate ice cream		12:20- infant's father comes home and gives infant store bought ice cream	12:20- chocolate ice cream	Grandpa feeds infant chocolate ice cream
						water (boiled)	12:25- infant given water in bottle to drink (water had been boiled)	12:25- water (boiled)	Infant drinks from bottle
					fried chicken with rice	water (boiled)	11:50- grandma washes hands with water; she washes the rice and then puts it in the pot to boil. Chicken is cooked at 9am by the grandfather by deep frying it in oil (it had been in the fridge marinating overnight). No handwashing before or after cooking chicken.	12:50- chicken and rice and water to drink	Grandma feeds infant chicken and rice using her hands (not washed before feeding). Water is put in infants bottle and she drinks it by herself
						guava juice (store bought)	14:20- grandma puts guava juice in clean infant bottle	14:20- guava juice	Juice in infant bottle; infant able to hold bottle and drink on her own
					fried chicken with rice	water (boiled)	15:50- rice and chicken from lunch is given to baby and put in her bowl; put water in her sippy cup	15:50 - fried chicken and rice; water	Grandma feeds baby using hands, put water in bottle and infant drinks
					gum and lollipop		16:20- gives infant piece of gum to chew and a lollipop (candy)	16:20- gum and lollipop	Grandma gives infant gum and lollipop and infant eats on her own.
						water (boiled)	17:10- water in bottle	17:10- boiled water	Grandma puts water in bottle and infant sips on it
						kool-aid	17:30- kool aid in bottle with water	17:30- use boiled water and mix with kool-aid	Grandma mixes drink in infant bottle and gives to her
					ramen and egg		18:10- ramen and egg cooked on stove top using water from catchment	18:10- ramen and egg	Grandma puts ramen and egg in baby bowl and puts bowl in front of fan. Grandma feeds baby using spoon.
HO10U	CHRISTINA	23 mo (male)	8:05am-7:15pm	Observer noted the potential for reactivity. The mother of the house bought a lot of snacks and gave some to the observer. Observer also noted that the mother was cleaning the house frequently even though it looked clean to the observer.	pancake with butter	water (store bought in bottle 500ml)	8:05- pancake had already been cooked when observer got there; gave infant bottled water to drink (straight from the bottle)	8:05- pancake with butter and water to drink	infant fed himself using his hands even though he had a spoon on his plate.	Mother	Mother's feeding style is somewhat reactive. She waits until child asks for water or cries before she gives him.	No breastfeeding noted	Handwashing of the infant did not occur before infant started to eat (note that infant uses hands to eat). After breakfast, the infant washed his hands using water from the water catchment faucet outside but no soap used. Mother did not wash hands before preparing lunch. Before eating lunch, mother washed infants hand with water and after lunch washed both of their hands with water only.	Mother bathes the infant using a bucket filled with water from the catchment tank and used a cup to pour water over the infant. She uses soap and baby shampoo on the infant.	Mother washed dirty dishes in a basin filled with water using soap. Father comes home from work and starts to help prepare dinner but did not wash his hands after coming home from work.	Water used in the household for cooking purposes and washing etc. is from the water catchment tank. The catchment tank is filled up by Majuro Water Sewer Company (MWSC). There were some instances where the water that was drunk was from a store bought water bottle and other times when water drank came straight from the catchment and was not boiled.	Mother uses the bathroom (flush toilet) and does not wash her hands after she is finished and then she touches the infant. When infant wants to poop, mother takes infant to the beach. The infant squats and poops into the beach (without a diaper) and then the mother takes him home and fills up a bucket to wash the baby's buttocks and uses soap. She then washed the baby's hands with soap and water	Family has flush toilet which is located outside of the main house. No sink in the bathroom, wash hands using a bucket outside of the toilet and use a cup to dip water out of bucket and wash hands with water only .	Food sharing among family members equal. All adults get same food as well as infant	During lunch time, the mother serves the mother's eldest brother lunch first, then the mother and infant eat. The younger brother of the mother comes in later and serves himself lunch. Everyone eats at the same time for dinner.	Infant fed first for the most part, except during dinner when everyone eats together.
					chocolate chip cookies	juice	10:05am- mother gives infant store bought snacks	10:05am- cookies, chips and juice	Mother opened packaging for infant and fed himself
					oreo cookies
					chips
					rice		11:25am- mother cooks rice by washing it with catchment water and putting it in the pot; she chops up hotdogs and cooks it in a frying pan with eggs.	12:05am- rice with hotdog's and egg	Mother puts infants food on plate and infant feeds himself using his hand
					hotdog's with egg
					lollipop		2:05pm- mother gives lollipop to infant when he starts crying	2:05- lollipop	Child cries and to soothe, mother gives lollipop ; unwraps and give it to infant
						water (bottled)	4:25- bottled water opened and given to infant	4:25- bottled water	Child asks for water and then mother gives to child
					candies		4:55- store bought candies given to child	4:55- candies	Mother returns from store and gives infant candies
					rice		5:05- mother washes rice and puts in boiling water to cook	7:15- chicken and rice	mother feeds infant chicken and rice using her hands (does not wash before feeding).
					chicken		7:05- father cooks chicken by frying
HO11U	CHRISTINA	23 mo (male)	8:05am-7:35pm	Observer noted potential for reactivity. The observer was served different meals than the family and the mother gave the observer snacks.	donut	bottled water	8:25- storebought donut and bottled water	8:25- donut and water	mother puts on infant plate and give to him	Mother	No reactive feeding style noted.	No breastfeeding noted	No handwashing for infant before breakfast (infant eats with his hands). Mother fed infant lunch and she did wash her hands before feeding him (but only with water). After mother used the toilet in the afternoon, she washed her hands with clorox and powdered soap. After washing infant bum after he pooped, mother washed her hands with soap and water.	Mother bathes infant in morning using water in bucket (no soap).	Mother takes other child to beach to poop and washes his buttocks at beach; comes back to the kitchen and opens canned tuna w/o washing her hands first. Mother washes dirty dishes in basin filled with water and soap. Father comes home from work and takes out frozen fish to cook and starts prepping without washing hands. Leftover food stored in a container and left on the table (not refrigerated)	Water used in the house for cooking, drinking and washing purposes is from the catchment. Sometimes the mother buys bottled water for the infant to drink.	Infant's sibling needs to poop so mother brings sibling and infant down to beach while older sibling poops on the beach. The infant is in the beach water while the other child poops.	Flushable toilet located outside of house. Mother uses toilet but no toilet paper so uses a bucket of water instead. No sink inside toilet area, has to wash hands outside. When infant wants to pee, he goes outside and pees on the ground. Then the mother uses a bucket to wash the area where he peed. When the infant wants to poop, mother takes to beach and poops in beach. Washes bum with soap and w…	For breakfast and lunch, every person gets their own plate. During dinner time, mother uses 1 plate to feed all children with.	Mother feeds infant first and children, followed by adults who eat when they want during breakfast and lunch, and eat together during dinner.	Infant fed first for breakfast and lunch.
						water (unboiled)	10:25- water given to infant in cup	10:25- water (unboiled)	mother's older brother gave bby water to drink from catchment
					rice		11:05 - mother washes rice using catchment water and then puts in pot and boils	12:05- rice, tuna, kool-aid	Mother put baby's drink in a cup and baby food in his own plate. Mother fed infant using her hands.
					canned tuna		12:05- mother opens canned tuna
						kool-aid	12:05- mix unboiled water catchment water with koolaid
					rice		5:35- mother cooking rice in pot; washes rice first and puts into boiling water.	6:55- rice, fried fish	Mother feed all children using same plate and uses her hands to feed children and infant.
					fish (frozen)		6:15- father cooks the frozen fish using a frying pan and oil
HO12U	CHRISTINA	18 mo (female)	8:35am-7:55pm	Observer did not believe there to be any reactivity.	ramen		9:25- mother boiled water and pour water on ramen in a bowl and added flavour packet	9:25- ramen	Mother feeds infant using bowl and fork.	Mother	When baby was crying, mother came to the baby and gave a bath and proceeded to feed baby after bath. Baby wakes up from a nap and is crying, mother breastfeeds.	BF1(10:35), BF2(11:35), BF3(12:05), BF4(13:35), BF5(14:55)	Mother washed her hands before feeding the baby but uses only water, no soap. Mother washes baby hands and mouth after eating but only using water from water catchment. Other siblings of the baby do not wash hands before breakfast. Hands washed before eating lunch (mother and baby siblings) using water only. Mother fed the infant using her hand but did not wash her hands before feeding. Mother cl…	Mother washes baby in morning after waking up using water from catchment and baby shampoo. Washed with water and soap after pooping.	grandfather starts to prepare lunch but does not wash hands before cooking. Does not wash vegetables. Chops chicken (raw) and vegetables on same surface.	Water used is from the water catchment tanks. Use this water for cooking, washing/bathing and all purposes.	Baby plays outside with siblings.	Baby poops in diaper and mother takes outside to clean baby with water and soap and changes diaper. Diaper thrown in trash bin. Flushable toilet not no sink inside bathroom.	Every person gets their own plate and cup.	Mother feeds infant first for most meals. Mother eats last. Everyone does not eat at the same time.	During lunch time, grandfather of the baby is served first, followed by children and then mother. During dinner time, the younger sibling serves dinner to the older sibling and they eat together. The mother eats after feeing the infant (she eats last)
						breastmilk	10:35- mother breastfed baby	10:35- breastmilk	mother breastfed
						breastmilk	11:35- mother breast fed baby	11:35- breast milk	mother breastfed
						breastmilk	12:05- mother breast fed baby	12:05- breastmilk	mother breastfed
						breastmilk	13:35- mother breastfed baby	13:35- breastmilk	mother breastfed
						breastmilk	14:55- mother breastfed baby	14:55- breastmilk	mother breastfed
					Chicken stew (chicken + cabbage + red peppers)		15:15- mother prepared rice by washing it and then adding to boiling water; grandfather prepared chicken stew using chicken, cabbage and red peppers and frying it in a pan (he did not wash hands before starting to cook, and he used the same surface to chop the chicken and vegetables).	15:15- chicken stew and rice	Mother fed baby using her hand to feed baby (mother did not wash hands before starting to feed baby).
					rice
						water (unboiled)	15:15- unboiled water from catchment	15:15- water	Mother put water in cup and gave to infant to drink
					chips (store bought)	apple juice (store bought)	16:25- mother goes to store and buys chips and apple juice	16:25- chips and apple juice	give infant bag of chips and apple juice to drink (out of the bottle).
						Breastmilk	17:05- mother breastfed	17:05- breast milk	mother breastfed
						Breastmilk	18:05- mother breastfed	18:05- breastmilk	mother breastfed
					hotdog with rice and ketchup		19:05- mother gets the baby's sister to wash and boil rice, mother buys hotdogs from store and boils and adds ketchup to hotdog after finished cooking.	19:05- rice, hotdog and ketchup	mother fed baby using her hand (she did not wash before feeding baby)
						Breastmilk	19:25- mother breastfed	19:25- breastmilk	Mother breastfed
HO13U	CHRISTINA	18 mo (female)	8:40am-7:40pm	Observer did not believe there to be any reactivity.	ramen		8:40- mother boiled water and pour water on ramen in a bowl and added flavour packet	8:40- ramen	Mother feeds infant using bowl and fork.	Mother	When baby was crying, mother came to the baby and mother breastfeeds.	BF1(9:50), BF2(13:10), BF3(15:10), BF4(15:50), BF5(17:10), BF6(19:40)	Mother did not wash her hands before feeding the baby breakfast. Mother washes baby hands and mouth after eating but only using water from water catchment. Other siblings of the baby do not wash hands before breakfast. Mother did not wash hands before preparing lunch. Mother washes hands with water before feeding baby lunch using her hand. Mother washes hands of baby after lunch using water from …	Mother changes baby diaper and wipes bottom using baby wipes before putting on new diaper. When baby has a BM, mother changes diaper and throws away; she washes baby bottom with soap and water (from catchment) and also washes baby hands with soap after.	Mother starts to prepare lunch but does not wash hands before cooking. Dishes washed with soap and water in a basin.	Water used is from the water catchment tanks. Use this water for cooking, washing/bathing and all purposes. Sometimes buy bottled water for drinking.	Baby plays outside with siblings.	Baby poops in diaper and mother takes outside to clean baby with water and soap and changes diaper. Diaper thrown in trash bin. Flushable toilet not no sink inside bathroom.	During lunch time, mother shares the same plate for baby and baby older sibling and feeds using hand; does the same for dinner time.	Mother feeds infant first for most meals. Mother eats last. Everyone does not eat at the same time.	Infant and infant sibling fed first. Mother eats last.
						breastmilk	9:50- mother breastfed baby	9:50- breastmilk	mother breastfed
					chips & gum		10:40- baby sister buys chips and gum and gives to baby	10:40- chips and gum	Sister opens bag of chips for baby and baby eats.
					rice and canned tuna		11:50- rice washed and boiled; canned tuna opened and put into a bowl; dish the rice and canned tuna onto plates for lunch	11:50- rice with canned tuna	Mother feeds baby using her hand
						water (bottled)	12:00- mother opens bottled water	12:00- baby drinks water directly from bottle	baby drink from bottle
						breastmilk	13:10- mother breastfed baby	13:10- breastmilk	mother breastfed
						breastmilk	15:10- mother breastfed baby	15:10- breastmilk	mother breastfed
						Breastmilk	15:50- mother breastfed baby	15:50- mother breastfed baby	mother breastfed
						water (unboiled)	16:20- mother give baby unboiled water in cup	16:20- unboiled water	mother gave unboiled water from catchment to baby in cup
						Breastmilk	17:10- mother breastfed	17:10- breast milk	mother breastfed
					Stewed cornbeef (w/ canned tomatoes and canned veggies) & rice		19:00- mother cooked rice same as above; she opened cans of veggies and meat and cooked together in frying pan.	19:10- stewed cornbeef with rice	mother feeds baby and sibling using same plate and feeds both using her hand.
						Breastmilk	19:40- mother breastfed	19:40- breast milk	mother breast fed
HO14U	MAYBELLINE	23 mo (male)	9:30am-8:40pm	Observer did not note any reactivity	Bread buns		10:30- bread buns bought from the store	10:30- bread buns and coffee	Mother's sister feeds infant using her hands	Mother and Mother's sister	Non reactive feeding noted; passive feeding style. Infant only fed when adults wake up and infant has to ask for water when he wants it.	No breastfeeding noted (there was one case where mother was letting baby suck on her breast to fall asleep but there was no milk in the breast)	Mother's sister did not wash her hands before she started feeding the infant breakfast. No handwashing done before preparing lunch. Before feeding infant lunch, she rinsed her hands in the basin water (that had the soap, water and bleach). Mother's sister washes hands in basin using water and soap after she uses the bathroom. After infant eats, mother's sister washes infants hands and mouth with …	Baby bum washed in the morning using water and soap. Baby given an afternoon bath using water only. Baby bum washed in evening after doing a BM. Washed with water and soap and then washed hands with soap and water.	Dishes washed in a basin outside of the house using cathment water. Wash dishes with soap and also add bleach/clorox to the bowl when washing; water in basin gets changed in the morning and in the evening.	Water used is from the catchement tanks. Use this water for drinking, cooking, washing, cleaning; all purposes.	When changing baby's diaper, mother lays baby on the floor on a mat.	Dirty diapers disposed of in trash bin. Flush toilet inside house with no sink. Have to wash hands outside of house using catchment water.	Infant has his own plate when eating meals. More food given to adults. Some food sharing noted between family and their neighbours (neighbours gives coconut to family)	Infant fed first, then other members of family eat.	Infant is fed first. Infant meals from B & L were the same as everyone else's but during D, infant had hotdogs and rice vs family who had lobster and rice.
						coffee	10:30- mix catchement water (unboiled) with packages coffee mixes and puts in freezer to chill)
						water (unboiled)	10:50- water (unboiled) from catchment		Mother sister gives infant cup and he drinks himself
					Banana balls		11:50- takes green banana's and boils in water (leave skin on). Once boiled, peels off skin and mashes banana's and adds sugar and cocnut meat. Makes them into balls		Mother's sister feeds infant using her hands
					Chicken		12:00- chicken taken out from the freezer and put into a basin to thaw. Once thawed, fry in pan with oil and salt.	13:50- banana balls and chicken
						water (unboiled)	16:40- unboiled water from water catchment	16:40- water (unboiled)	Mother sister gives infant cup filled with water.
					Rice		18:20- wash rice with catchment water, then puts in a pot to boil and cook; hot dog is store bought and already cooked.	20:30- rice and hotdog	Mother sister feeding baby using her hands
					Hot dog
						water (unboiled)	20:40- unboiled water from catchment	20:40- unboiled water from catchment	Mother sister puts water in cup and infant drinks
HO15U	MAYBELLINE	14 mo (female)	8:00am-5:00pm	Observer did not note any reactivity	Ramen and egg		8:00- ramen cooked in pot using water and flavour packet; add egg to ramen.	8:20- ramen and egg; water	Grandmother feeds baby by putting food in her bowl; grandmother feeds using her hands.	Grandmother	Responsive feeding noted; when infant cries, grandmother comforts and offers water and food.	No breastfeeding noted	Grandmother did not wash hands before preparing breakfast or before feeding baby (grandma used her hands). Washed hands after feeding for both baby and herself using water and soap outside. Before preparing lunch, grandmother did not wash hands and she also did not wash hands before feeding infant (used her hands to feed). Grandmother used bathroom and unclear if she washed her hands after use. N…	Baby bum washed using soap and water in the afternoon and diaper changed by spreading baby on sheet. Bum wash with soap and water after infant had BM in the evening.	Grandmother washes dishes inside house; wash with soap and water.	Water used is directly from he catchments outside. Water used for cooking, drinking, cleaning, and bathing.	Grandmother cools off baby food by putting infront of a fan. Baby plays on ground. Baby plays outside and does not wash hands when comes back inside.	1 bathroom with flush toilet shared between two houses, no sink on inside of bathroom, have to wash hands outside.	No food sharing noted between households. Infant has her own plate during meal time.	Infant fed first and then other members of the family eat afterwards.	Infant fed first. Infant eatsthe same foods as everyone in the household.
						water (unboiled)	8:10- water from water catchment (unboiled)
						water (unboiled)	9:10- water from water catchment (unboiled)	9:10- water (unboiled)
						kool-aid	9:30- kool-aid powder + unboiled water	9:30- kool-aid	Koolaid put in baby clean bottle and grandma gives to baby
					Rice		10:30- puts rice on stove to cook using catchment water	12:50- rice with luncheon meat and eggs	Grandmother feeds baby by putting food in her bowl; grandmother feeds using her hands.
					Luncheon meat with eggs		10:30- takes luncheon meat and chops it; uses frying pan to cook eggs and add luncheon meat to it
						water (unboiled)	12:40- water from water catchment (unboiled)	12:40 - water (unboiled)	Grandmother gives baby water in a cup to drink
						kool-aid	14:00- unboiled water from catchment and kool-aid	14:00- kool-aid	Grandmothr adds unboiled water from catchment to bottle and adds Kool-aid and gives to baby
					Rice and fried fish (fresh fish)		16:10- grandfather cleans the fish by taking out the guts and de-scaling, grandmother rinses using catchment water and brings inside to fry. Uses oil to fry the fish and rice from lunch is used for dinner time	16:20- fried fish with rice	Granmother puts infant's food in own sepreate plate and lets it cool off by the fan. Then once it is cool, feeds the infant using her hands (did not wash her hands before feeding).
						water (unboiled)	16:20- grandmother gives infant unboiled water in a cup	16:30- unboiled water	Grandmother puts water in cup and infant is able to drink it by herself.
HO16U	MAYBELLINE	20 mo (femal)	8:00am-5:00pm	Observer did not note any reactivity	cake		8:10- baby's mother gives baby a package with a slice of cake in it. She also peels a banana for the infant.	8:10- cake and banana	Mother puts cake and banana infront of infant and she eats on her own. Mother leaves infant to go outside and infant feeds herself.	Mother	Mother soothes infant when cries and offers food and water.	No breastfeeding noted	No handwahing before preparing lunch (chicken); washes hands with water only before cooking the rice. Mother sister washes hands with soap and water after cleaning up breadfruit leaves from the ground. Mother washes infants hands with soap and water after lunch, and washes her hands only using water. Mother uses washroom and it is unclear as to if she washed her hands after. However, once she com…	Baby washed using water only. Washed in the evening after dinner. Mother washes face, hands and bum. No soap used.	Mother had chicken (raw) outside in a basin. Dishes washed outside in a basin filled with water and soap. Water in basin changed at 1300h and new water from catchment added to basin with soap.	Water used directly from water catchment for all purposes. Not boiled before drinking.	When baby's mother is changing the diaper, she lays infant directly on floor without spreading a blanket down. Mother cools infant dinner by putting infront of a fan. Mother feeds baby using her hands and not washing before feeding (and unclear if she washed hands after coming out of bathroom)	Bathroom is push button toilet with no sink. Handwashing is done outside by water container that are outside.	No food sharing noted between households. Infant has her own plate during meal time. No food sharing noted between neighbours; mother feeds infant.	Infant fed first. Eats meal different from mother at breakfast and also eats different meal from everyone else in the househild at dinner time.	Infant fed first. Infant gets different meals from others in house during breakfast and dinner.
					banana
						water (unboiled)	8:10- water from water catchment (unboiled)	8:10- water (unboiled)	Mother puts water in cup and gives to infant to drink
					fried chicken with rice		8:20- mother fries chicken using oil that was stored in a pan (had already been used). Brings in a basin with chicken that was outside and starts to cook it. Washes rice using water from the water catchment and puts on the stove to boil.	9:00- very small amount of rice and chicken	Mother feeds infant rice and chicken from the mother's plate
					fried chicken with rice		Food prepared in the morning (8:20am as mentioned above)	12:10- chicken and rice	Mother puts rice and chicken on separate plate for infant and sits the infant down to feed her. Mother used her hands to feed but first chewed on food before giving to her baby.
						water (unboiled)	12:10- unboiled water from water catchment	12:10- water (unboiled)	Mother put cold unboiled water in cup for infant. Infant drinks water on her own.
						water (unboiled)	14:50- unboiled water from water catchment	14:50- unboiled water	Mother gives infant unboiled water from water cathment in cup and infant drinks on own
					Ramen and egg		16:30- mother boils water and adds ramen package to water and cooks. Adds egg to the pot.	16:40- ramen with egg	Mother puts ramen in bowl and feeds to infant using hands
						water (unboiled)	16:40- unboiled water from water catchment	16:40- water (unboiled)	Mother puts water in cup and gives to infant to drink
HO17U	MAYBELLINE	20 mo (femal)	7:00am-5:00pm	Observer did not note any reactivity	cereal and milk		9:50:- mother fills bowl with cereal and milk	9:50- cereal and milk	Small bowl filled with cereal and milk ***** UNCLEAR HOW IT IS FED	Mother	Mother soothes infant when cries and offers food and water.	No breastfeeding noted	Infant mother goes to bathroom and observer does not see her wash her hands when she comes out. No handwashing before mother prepares breakfast or lunch. Infants hands and face washed again by the mother after breakfast using water and soap. Unclear if mother washed her hands after using. Hands washed before feeding infant with soap and water (mother uses her hands to feed).	Baby washed in the morning using a filled bucket with water from the catchment. Mother uses soap to wash infant. Infant washed again at noon and at 1430h using same technique.	Dirty dishes washed outside in basin filled with soap and water. Basin filled with water and soap changed before washing dinner dishes.	Water used directly from water catchment for all purposes. Not boiled before drinking.	When mother changes baby diaper, laid on bare floor with no blanket. Fan is used to cool down food.	Dirty used diapers thrown into big trash can. Bathroom has push button toilet but no sink inside. Handwashing is done outside by the water containers that are outside.	Infant has her own plate and cup during meals. No food sharing between neighbours or other family members.	Infant fed first, infant meal for breakfast lunch and dinner different from what adults ate.	Infant fed first and gets different meals compared to adults
					Ramen	water (unboiled)	12:10- Mother cooks ramen by boiling in water; infant is given water to drink that is unboiled	12:10- ramen and water (to drink)	HOW FED???
						water (unboiled)	14:30- Mother puts unboiled water in cup	14:30 - unboiled water	Mother put unboiled water in a cup and give to infant.
					Ham and rice		16:10- rice cooked by washing first using cathment water and then putting in pot to boil; chopped ham from the fridge is sliced and put in the oven	16:20- rice with ham	Mother feeds infant using hand
						water (unboiled)	16:20- unboiled water from catchment tank	16:20- water (unboiled)	Mother puts water in cup and gives to infant to drink
HO18U	MAYBELLINE	15 mo (male)	7:50am-5:20pm	Observer did not note any reactivity. Noted that infant had diarrhea throughout the day	bread buns (store bought)		8:50am- store bought bread buns put on a plate	8:50am- store bought bread buns	Mother breaks a bread bun into smaller pieces and puts on plate. Infant does not eat any	Mother	Mother offers infant breastmilk when crying and water as well as food	BF1(10:40am), BF2(12:20pm), BF3(12:50), BF4(14:20), BF5(15:40)	Mother changes infant diaper and washes him after having a BM; mother washes her hands with soap and water after cleaning the infant. Mother does not wash hands before breastfeeding baby. Mother does not wash hands of infant before he eats snacks (even after playing around outside etc.). When mother washes her hands after eating a meal, she washes it in the same dirty basin that the dishes go in …	Mother changes infant diaper but does not wash or wipe his bottom. After infant has BM, mother washes him with soap and water outside house. Mother bathes infant around noon with water and soap outside using a bucket that she fills up with water.	Dirty dishes washed in a basin filled with soap and water. No fresh fruits or vegetables used throughout day so no understanding of it they would wash before use.	Water for infant to drink is store bought. Other water used (for bathing, cooking and cleaning purposes) used from catchment.	Infant plays outside; eats foods without washing hands.	Dirty diapers disposed of into the trash bin.	Food sharing noted between neighbours and household. Neighbours brought over sashimi and gave chocolate; mother went over their to get water from catchment tank. Infant has own plate and cup	Infant fed first. Family members eat whenever they want (do not eat together).	Infant fed first but gets fed same meals as adults would eat.
						water (unboiled)	9:30am- water (storebought) given to infant to drink in cup	9:30- water	Mother puts water (storebought) in cup for infant
					chocolate (Reese's)		10:00am- store bought chocolate given to infant to eat	10:00am- chocoalate	Mother's sister gives infant chocolate to eat. Infant still has not eaten breakfast but is eating chocolate.
						Breastmilk	10:40- mother breast feeds	10:40- breast milk	Mother breastfed baby
					uncooked ramen noodles		11:10- uncooked ramen noodles in package	11:10- uncooked ramen noodles	Neighbour's kid brings uncooked ramen noodle for baby and give it to him. Baby is eating uncooked noodles.
					Crackers ('Skyflake' brand)		11:30- Mother gives infant 2 crackers	11:30 crackers	Mother gives infant 2 crackers to eat
						water (store bought)	11:50 - store bought water	11:50- store bought water	Mother water (store bought) in sippy cup for infant to drink
						Breastmilk	12:20- mother breastfed	12:20- breastmilk	Mother breastfed infant
						Breastmilk	12:50- mother breastfed	12:50- breastmilk	Mother breastfed infant
						Breastmilk	14:20- mother breastfed	14:20- breastmilk	Mother breastfed infant
					sashimi		15:00- mother gives infant plate with sashimi (from neighbour who brought it)and rice (from cooking in morning; washed rice and boiled on stove). Infant only ate sashimi	15:00- sashimi	Mother put food on plate and infant ate on his own using hands
					chocolate (snack sized snickers)		15:30- infant eating packaged chocolates	15:30- chocolates	Neighbour gives mother chocolates and gives them to infant
						water (storebought)	15:40- storebought water	15:40- water	Mother puts storebought water in sippy cup for infant and he drinks on his own
						Breastmilk	15:40- breastmilk	15:40- breastmilk	Mother breastfed infant
					crackers ('Skyflake' brand)		16:10- infant eating store bought crackers (not using plate, has crackers in his hands)	16:10- crackers	Mother gave infant crackers to eat and was running around holding the crackers
						breastmilk	17:00- infant breastfed	17:00- breastmilk	Mother breastfed infant
					chips	water	17:20- chips (store bought) and water (storebought)	17:20- chips and water	Mother's friend gives infant bag of chips and opens for him; mother puts store bought water in sippy cup for infant
HO21U	MAYBELLINE	15 mo (male)	8:00am-5:20pm	Observer did not note any reactivity		breastmilk	8:50am- breastmilk	8:50- breastmilk	Mother breastfed baby	Mother	Mother feeds baby when he cries	BF1(8:50), BF2(11:40), BF3(13:10), BF4(14:40)	Mother does not wash her hands before feeding her baby (she uses her hands to feed her baby). Mother goes over to neughbours house to change the old woman's diaper, unclear if mother washes her hands after these encounters. Hands not washed before preparing meals. Mother uses neighbour's bathroom, unclear if she washes her hands after using bathroom. Mother washes her hands once before preparing …	Mother washes baby's bum with soap and water after he has a BM. Washes outside	Dirty dishes washed in basin filled with soap and water. This basin is changed in the morning and used throughout the day (with the same water and soap).	Water that baby drinks in from water catchment and is not boiled before drinking.	Mother uses bathroom and unclear if washes hands after, then feeds baby. Cools food down by putting infront of a fan	Dirty diapers dispossed of in trash bin. Bathroom is broken so use bathroom in neighbour's house. Shower is taken behind a plywood by the house.	Food sharing noted between the household and the old woman next door. Baby shares plate/bowl with mother during some meals (ie lunch).	Mother eats after the baby.	Baby eats first.
					Rice with tuna (canned)		9:50- mother cooks rice by washing first with catchment water and then puts on stove to cook; tuna comes straight out of a can and put ontop of cooked rice to eat	9:50- rice with canned tuna	Mother feeds baby using her hand (did not wash first) and feeds him with baby sitting on mother lap being fed.
						water (unboiled from catchment)	10:00- water from catchment is unboiled and put into sippy cup	10:00- unboiled water	mother puts water (unboiled) from water catchment into sippy cup for baby
					chips		11:00- neighbour gives baby packaged chips	11:00- packaged chips	mother opens packaged chips for baby and gives him the bag
						water (unboiled from catchment)	11:20- water from catchment unboiled) give to baby	11:20- unboiled water	mother puts unboiled water from water catchment into sippy cup for baby
						breastmilk	11:40- mother breast feeds	11:40- breast milk	Mother breastfed baby
					Rice with tuna (canned)		12:20- leftovers from breakfast time eaten for lunch	12:20- rice with tuna	mother feeds baby tuna and rice from breakfast. She uses her hands to feed him
						water (unboiled from catchment)	12:30- water from catchment unboiled) give to baby	12:30- unboiled water	mother puts unboiled water from water catchment into sippy cup for baby
						breastmilk	13:10- mother breastfed baby	13:10- breastmilk	Mother breastfed baby
						breastmilk	14:40- mother breastfed baby	14:40- breastmilk	Mother breastfed baby
					chips		15:10- neighbour open small bag of chips	15:10- chips	Neighbour give baby small bag of chips that he eats from
						water (unboiled)	15:40- unboiled water from catchment	15:40- unboiled water	mother puts water in sippy cup and gives to baby
					ramen with egg		16:50- ramen with egg; boiled water on stove then added ramen to pot and after added egg	16:50- ramen and egg	mother puts in bowl and lets it cool down and feeds using hand
SUMMARY

## Sheet: 12-23 urban FF clean
12-23 months
Food/Drink (Marshallese)	Food/Drink (English)	Freq.
Ramen	Ramen	8
Lep	Egg	8
Chips	Chips	8
Oran	Orange	2
Kuat	Canned meats (luncheon meat, tuna, mackarel, corn beef, vienna saussage)	10
Rice	Rice	24
Apol	Apple	1
Donaj	Donut	2
Chocolate	Chocolate	3
Cookies	Cookies	3
Bao	Chicken	9
Ice cream	Ice cream	2
Lolli	Candy (gum/lollipop)	3
Pankek	Pancake	1
Hotdog	Hotdog	3
Ek	Fish	2
Cabbage	Cabbage	1
Pepper	Red bell pepper	1
tomato ilo kuwat	Canned tomatoes	1
vegetable ilo kuwat	Canned vegetables	1
Pilawe	Bread	2
Binana ball	Banana balls	1
cake	Cake	1
Binana	Banana	1
Cereal	Cereal	1
Ham	Ham (processed)	1
Crackers	Crackers	2
Milik	Milk	1
Aiboj	water (unboiled, store bought and boiled)	40
Drenin Ittin	breast milk	24
Kobe	coffee	1
Juuj	juice (apple, organge, guava)	2
Dren ko re-tonal	Soda/Powdered drinks (kool aid) [Sweet drinks]	5
