# Supplementary material for: Conceptualizing multi-level determinants of infant and young child nutrition in the Republic of Marshall Islands–a socio-ecological perspective
Source: PLOS Glob Public Health. 2022 Dec 19;2(12):e0001343. doi: 10.1371/journal.pgph.0001343 (PMC10022247; doi:10.1371/journal.pgph.0001343)
Supplement: S1 Data — (ZIP) [file pgph.0001343.s001.zip › RMI Supp Data/Participatory workshops/CW01R_Female_Sept 21_TH .xlsx]

## Sheet: Q2
Question 2. Now, let’s brainstorm challenges or barriers the community faces to ensure that infants and young children have good nutrition for optimal health.
CW	Q2 Challenges	# of votes	2A top voted solutions	# of votes	2B top votes solutions	# of votes
R1	No gardens	22	Get the materials required for planting garden	30
			Bring seeds (gov't should give seeds to plant)	24
			Ask the chief (before we make gardens need to ask first)	4
			All houses should have a garden	23
	The gardens have bugs	13			Contact EPA to come spray gardens to kill bugs	33
					Clean the garden	13
					Spray the garden all the time	3
					Learn from the radio program how to garden	8
					Bring information about gardening or learn about gardening	22
	Seasonal foods	11
	Too much sunlight	12
	No money	6
Notes	All the gardens here are broken and there are no more gardens. It is hard to give the child nutritous foods because all the nutritous foods are seasonal and we can't give them at all the times. Sometimes the gardens have bugs. Too much sunlight kills the garden or burns them. Because there is no more money, we cannot buy fruits to give them.				Contact EPA to come and spray the garden to kill bugs. Pull out the grass from the ground and then throw them in the ocean or burn them. Spray the garden all the time. Learn from the radio program how to garden and get rid of bug. Bring information about gardening or learn about gardening.
