# Supplementary material for: Conceptualizing multi-level determinants of infant and young child nutrition in the Republic of Marshall Islands–a socio-ecological perspective
Source: PLOS Glob Public Health. 2022 Dec 19;2(12):e0001343. doi: 10.1371/journal.pgph.0001343 (PMC10022247; doi:10.1371/journal.pgph.0001343)
Supplement: S1 Data — (ZIP) [file pgph.0001343.s001.zip › RMI Supp Data/Participatory workshops/CW01U_Male_Aug 29_TH .xlsx]

## Sheet: Q2
Question 2. Now, let’s brainstorm challenges or barriers the community faces to ensure that infants and young children have good nutrition for optimal health.
CW	Q2 Challenges	# of votes	2A top voted solutions	# of votes	2B top votes solutions	# of votes
U1	Not enough money to buy healthy foods	6	Provide more jobs for people	6
			Provide higher wages for workers	12
			Ensure a space to have a market to sell local goods	12
			Control our spending (think about wants vs needs)	5
	Foods are too expensive	6			Need more places to grow crops	12
					Need seeds to grow crops	8
					Need access to fishing tools	4
					Lower taxes on food	2
					Community leaders need to cooperate with people	9
	No room for gardens	4
	No playgrounds	6
	No place for showers	0
	Need to clean up the community	5
	No trash bins	0
	No jobs available	2
	Parents are deceased	6
Notes
