# Supplementary material for: Conceptualizing multi-level determinants of infant and young child nutrition in the Republic of Marshall Islands–a socio-ecological perspective
Source: PLOS Glob Public Health. 2022 Dec 19;2(12):e0001343. doi: 10.1371/journal.pgph.0001343 (PMC10022247; doi:10.1371/journal.pgph.0001343)
Supplement: S1 Data — (ZIP) [file pgph.0001343.s001.zip › RMI Supp Data/Participatory workshops/CW02R_Male_Sept 22_TH .xlsx]

## Sheet: Q2
Question 2. Now, let’s brainstorm challenges or barriers the community faces to ensure that infants and young children have good nutrition for optimal health.
CW	Q2 Challenges	# of votes	2A top voted solutions	# of votes	2B top votes solutions	# of votes
R2	Lack of community education workshops on health	14	Assisting with more frequent healthcare workshops; ministry of education and MOH need to be more frequently involved; also need government ministries to be more frequently involved	18
			Radio broadcast on announcements r/t health	15
			Patients/victims who are on poor diets and/or have diabetes should have education workshops on how to change diets	21
	Too much eating junk foods	12			Increase taxes on junk food	20
					need more education awareness on junk food	19
					family involvement teaching children	26
	Too much eating fatty foods	6
	Not following meal times	10
	playground for physical activity	11
	Lack of nutritous foods	4
	Lack of knowledge	8
	Lack of control on what children buy	5
Notes	Eating too much junk food. People not eating nutritous foods. Not following meal times; play all times and don't focus on eating. Need to exercise a lot (physical activity). More information needs to be provided for understanding children and child development. Lack of control on what children buy- don't follow a policy (children often buy junk food whenever they get money). Lack of community out…		Want to ban all junkfood from being imported on the Island; it is too easily accesible to young children. Have team of educators educate the people on why junkfoods are bad. Want to have education sessions on what can happen if you continue to have a poor diet.		Increase taxes on junk food with congress and locals might help. More education can help on awarness about junk food. Involving family and teaching children can be affective.
