# Supplementary material for: Conceptualizing multi-level determinants of infant and young child nutrition in the Republic of Marshall Islands–a socio-ecological perspective
Source: PLOS Glob Public Health. 2022 Dec 19;2(12):e0001343. doi: 10.1371/journal.pgph.0001343 (PMC10022247; doi:10.1371/journal.pgph.0001343)
Supplement: S1 Data — (ZIP) [file pgph.0001343.s001.zip › RMI Supp Data/Participatory workshops/CW02U_Female_Aug 29_TH.xlsx]

## Sheet: Q2
Question 2. Now, let’s brainstorm challenges or barriers the community faces to ensure that infants and young children have good nutrition for optimal health.
CW	Q2 Challenges	# of votes	2A top voted solutions	# of votes	2B top votes solutions	# of votes
U1	Not enough $ for food.	48	Buy only nutritious food instead of junk food	33
			Raise the workers salary	44
			Lower the prices of foods	11
			Plant a lot of Marshallese foods	4
			Sell handicrafts to get funds	12
			Don't sell Marshallese foods	8
			Get food from the ocean	19
	No place to plant food.	42			Speak with the king and the leader of the community	26
					Ask the gov't for help	17
					Learn how to plant food or Marshallese food or vegetables	13
					Learn how to keep our soil rich	7
					Create a community plan to grow food	31
					Get help from wellness center and Taiwan Mission	20
	Expensive foods	5
	Some parents are not working	23
	Too much junk food	5
	Drunken dad and mom	0
	No fishing equiptment	18
Notes	People are dependant on their relatives that are earing $ from the state. No money to buy nutritious foods for the kids. The place is too crowded with houses and there isn't enough place to plant foods.		Some people are oppossed to the idea of only buying nutritious food b/c they said how can they buy nutritious food if they have no funds. People want to learn how to do handicrafts to be able to make them to sell to have funds. The nutritous foods are very expensive, that's why people are not buying them. Don't sell Marshallesse food and keep it for your own kids because they are good for kids. P…		The people want to ask the king or the community leader to give them a place to plant food. People want to ask the gov't if they can give them a place to plant Marshallese or foreign foods. So after the chief given them a place to plant plants, they will start to plant it together as a community to plant foods. Ask for help from Wellness Center and Taiwan Mission to also give them seeds and soil …
U2
							l
