# Supplementary material for: Conceptualizing multi-level determinants of infant and young child nutrition in the Republic of Marshall Islands–a socio-ecological perspective
Source: PLOS Glob Public Health. 2022 Dec 19;2(12):e0001343. doi: 10.1371/journal.pgph.0001343 (PMC10022247; doi:10.1371/journal.pgph.0001343)
Supplement: S1 Data — (ZIP) [file pgph.0001343.s001.zip › RMI Supp Data/Participatory workshops/CW03R_Female_Sept 24_TH .xlsx]

## Sheet: Q2
Question 2. Now, let’s brainstorm challenges or barriers the community faces to ensure that infants and young children have good nutrition for optimal health.
CW	Q2 Challenges	# of votes	2A top voted solutions	# of votes	2B top votes solutions	# of votes
R3	There are no gardens	23	Make a garden for the whole community	9
			Make our own gardens in our own houses	10
			Work together	8
			Ask help from Ministry of Agriculture	10
			Clean the garden	11
			Fence the animals	2
	No agriculture programs to learn how to farm	18			Work together to make a garden	13
					Education on how to garden	6
					Education on how to take care of our animals	2
					Bring materials for gardening	21
					Bring seeds	19
	Lack of materials for gardening	9
	No budget/money to buy nutritous foods	11
	Lazy to make the garden	0
	Lack of working places (to get an income)	4
Notes	Need to make garden in their house o their children can have nutritous food. The issue here is that they want a garden but they do not have the materials for gardening. There is no money to buy nutritous foods. Some people may have gardening materials but are too lazy to make a garden. There are not a lot of opportunities for work other than making handicrafts and making copra- but it takes too m…		People want a community garden, they also want their own garden for nutritous foods in their own houses. They should work together to make a garden for their children to have nutritous foods. They also want help from the ministry of agriculture to help them with their gardens and educate them on how to make their gardens. People should fence their animals to stop them from destroying their garden.		Have people from agriculture come to educate the people on how to make their garden. They also want education about how to eed their animals. They want agriculture programs to bring cleaning materials to make a garden and also want them to bring seeds to make a garden.
