# Supplementary material for: Conceptualizing multi-level determinants of infant and young child nutrition in the Republic of Marshall Islands–a socio-ecological perspective
Source: PLOS Glob Public Health. 2022 Dec 19;2(12):e0001343. doi: 10.1371/journal.pgph.0001343 (PMC10022247; doi:10.1371/journal.pgph.0001343)
Supplement: S1 Data — (ZIP) [file pgph.0001343.s001.zip › RMI Supp Data/Participatory workshops/CW03U_Male_Aug 31_TH.xlsx]

## Sheet: Q2
Question 2. Now, let’s brainstorm challenges or barriers the community faces to ensure that infants and young children have good nutrition for optimal health.
CW	Q2 Challenges	# of votes	2A top voted solutions	# of votes	2B top votes solutions	# of votes
U3	Lack of investigating expired foods in stores	17	National gov't to take part in monitoring	20
			Land owners to take part in monitoring	60
	High price on nutritous foods	20			Increase farming in each household	24
					Community groups to train on agriculture	10
					Reduce/take awa taxes on fruit and vegetables	37
	Lack of gloves for handing out foods	2
	Lack of investigation of foods in stores	7
	Lack of enforcing a law for spitting on ground	10
	Lack of family for each household	11
Notes	Gloves to handle foods for the buyers to have. Investigate foods that are not good to sell. Prohibit bettlenut users from spitting on the ground. People can't afford buying nutritous foods. Eash household must have farming to have nutritous foods.		National gov't to help enforcing the law. Land owners to help with monitoring the process of investigation.		Have initiatives to train each on farming from different villages. Community groups to train on agriculture to help with farming. Availability to healthy life after reducing or disabling tax on fruits and vegetables
							l
