# Supplementary material for: Conceptualizing multi-level determinants of infant and young child nutrition in the Republic of Marshall Islands–a socio-ecological perspective
Source: PLOS Glob Public Health. 2022 Dec 19;2(12):e0001343. doi: 10.1371/journal.pgph.0001343 (PMC10022247; doi:10.1371/journal.pgph.0001343)
Supplement: S1 Data — (ZIP) [file pgph.0001343.s001.zip › RMI Supp Data/Participatory workshops/CW04R_Male_Sept 24_TH .xlsx]

## Sheet: Q2
Question 2. Now, let’s brainstorm challenges or barriers the community faces to ensure that infants and young children have good nutrition for optimal health.
CW	Q2 Challenges	# of votes	2A top voted solutions	# of votes	2B top votes solutions	# of votes
R4	Lack of farming on the land	12	Get grant from foreign world	3
			Initiatives to train on farming	12
			Tools for farming	10
			Irrigation system	8
			Fertilizer on farms	6
			Fences for animals	6
			Seeds for growing food on land	5
	Lack of animal fences	10			Grants from foreign countries	23
					Supervisor/carpenter to train people on how to build fences	7
					Transportation to bring the supplies to people	4
					Solar power to be able to light the areas where the fences will be built and also so that people can see at night to clean the fences	11
					Water catchments/pumps to clean the fences	14
					Having a sewage tank to store the pigs feces to protect people from getting any diseases that the pigs might transfer	6
	Not enough income	3
	No medicine for children	8
	Not enough health doctors	6
	Price of foods Is high	6
	No markets in the area	5
Notes	Not much money to support the family. No farming on the land to grow food. Need to protect the land from animal feces.		Financial support on making it possible. Train farmers how to farm. Tools to farm the land. Water catchements to support the farming. Prevent pigs from making feces. Seeds to grow different types of plants. Fertilizer for the lands.
