# Supplementary material for: Conceptualizing multi-level determinants of infant and young child nutrition in the Republic of Marshall Islands–a socio-ecological perspective
Source: PLOS Glob Public Health. 2022 Dec 19;2(12):e0001343. doi: 10.1371/journal.pgph.0001343 (PMC10022247; doi:10.1371/journal.pgph.0001343)
Supplement: S1 Data — (ZIP) [file pgph.0001343.s001.zip › RMI Supp Data/Participatory workshops/CW04U_Female_Aug 31_TH .xlsx]

## Sheet: Q2
Question 2. Now, let’s brainstorm challenges or barriers the community faces to ensure that infants and young children have good nutrition for optimal health.
CW	Q2 Challenges	# of votes	2A top voted solutions	# of votes	2B top votes solutions	# of votes
U2	Healthy foods are expensive	28	Plant more nutritous foods	32
			Raise salary	21
			Ask gov't for help to reduce price of healthy foods	7
			Work hard to make $ to buy healthy foods	0
	Lack of Budget	19			Raise salary	18
					Lower the food prices	20
					Go fishing	30
					Lack of places to work	3
					Hire only Marshallese in the Chinese store	5
	Lack of nutritious foods	8
	Lack of places to work	6
	No place to plant healthy foods	4
Notes	People need money to buy food that are healthy. People don't have any nutritous food to give to the kids There are still people without any jobs or might still have a job but it is hard to get more jobs. There should be a place to plant healthy foods. Healthy foods are more expensive.		Ask the gov't with help to reduce prices of all the healthy foods. People with jobs or who already have jobs should work harder to make money for their familt. People should plan more nutritous foods so they don't have to buy from the store and have it fresh. People want a raise in their salary.		People want the gov't to raise their salaries so they can afford the healthy foods. They also want the store owner to lower the prices of the healthy foods and raise the prices of the junk foods. People should go fishing because the fish are fresh and you don't spend money. Need more places to work so that they can support their families with healthy foods.
U2
							l
