# Supplementary material for: Conceptualizing multi-level determinants of infant and young child nutrition in the Republic of Marshall Islands–a socio-ecological perspective
Source: PLOS Glob Public Health. 2022 Dec 19;2(12):e0001343. doi: 10.1371/journal.pgph.0001343 (PMC10022247; doi:10.1371/journal.pgph.0001343)
Supplement: S1 Data — (ZIP) [file pgph.0001343.s001.zip › RMI Supp Data/Seasonal food availability workshops/S01U_SFAC_RMI_Rita_Sep 23_MM.xlsx]

## Sheet: SFAC Original
		Rita- August 28. 3:30pm- 5:30pm
		Number of participants:	10 (7 female)
		Description of participants:	Food sellers, elders
			Jan	Feb	Mar	Apr	May	Jun	Jul	Aug	Sept	Oct	Nov	Dec
		Seasons	Wet season			Dry season (An Raak)						Wet season (An Ean)
	Marshallese	Food
	Bilawe	Bread (bun)	3	3	3	3	3	3	3	3	3	3	3	3
	Rice	Rice	3	3	3	3	3	3	3	3	3	3	3	3
		Biscuit	3	3	3	3	3	3	3	3	3	3	3	3
		Ramen	3	3	3	3	3	3	3	3	3	3	3	3
	Chxqleg	Chicken quarter leg	3	3	3	3	3	3	3	3	3	3	3	3
		Pancake	2	2	2	2	2	2	2	2	2	2	2	2	Take out pancake?
		Potato	2	2	2	2	2	2	2	2	2	2	2	2
		Breadfruit	1	1	1	2	3	3	3	3	2	1	1	2	*There's another type of breadfruit that is available all year round. Imported breadfruit from Ponapei are all year round, so people started planting them here. These trees are less common than the local ones, therefore this imported breadfruit is not highly available all year round.
		Canned meat	3	3	3	3	3	3	3	3	3	3	3	3
		Steak	2	2	2	2	2	2	2	2	2	2	2	2
		Short ribs	2	2	2	2	2	2	2	2	2	2	2	2
		Pork	2	2	2	2	2	2	2	2	2	2	2	2
		Eel	3	3	3	3	3	3	3	3	3	3	3	3
		Hot dog	3	3	3	3	3	3	3	3	3	3	3	3
	Kwet	Octopus	1	1	1	1	1	1	1	1	1	1	1	1
	Haruj	Taro	1	1	1	1	1	1	1	1	1	1	1	1
	Kenabu	Papaya	2	2	2	2	2	2	2	2	2	2	2	2
	Bub	Pandanus	3	3	3	1	1	1	1	1	1	3	3	3
	Ni	Coconut	2	2	2	2	2	2	2	2	2	2	2	2
	Makmok	Starch (plant root)	1	1	1	1	1	1	1	1	1	1	1	1	This is a plant, starch is taken from the roots. No English name for this plant. This plant is rare in Majuro and all other atolls except Maloelap
	Mejen wod	Giant clams	1	1	1	1	1	1	1	1	1	1	1	1	Giant clams, sea snails and lobsters are medium availability because of the effort related to getting them. They are available but it takes effort to get them, whereas it's easier to just go to the store and buy food.
	Jidrul	Sea snail (can get at reef side)	2	2	2	2	2	2	2	2	2	2	2	2
	Kadrel	Smaller sea snail (can get at lagoon side)	2	2	2	2	2	2	2	2	2	2	2	2
	Baru/wor	Lobster	2	2	2	2	2	2	2	2	2	2	2	2
	Mede	Coconut meat (soft)	2	2	2	2	2	2	2	2	2	2	2	2	Available all year long, but don't eat the young coconut often because they wait for it to get bigger
	IU	Soft flesh in sprouting coconut	2	2	2	2	2	2	2	2	2	2	2	2
	Jakaro	Coconut nector	3	3	3	3	3	3	3	3	3	3	3	3
	Jakomai	Coocked jakaro (thickened)	2	2	2	2	2	2	2	2	2	2	2	2
	Bwaba	Tuna (fresh)	3	3	3	3	3	3	3	3	3	3	3	3
	Namu namu	Pancake (just flour, water sugar)	3	3	3	3	3	3	3	3	3	3	3	3
		Watermelon	2	2	2	2	2	2	2	2	2	2	2	2
		Banana	3	3	3	3	3	3	3	3	3	3	3	3
		Doughnut	3	3	3	3	3	3	3	3	3	3	3	3	Take out doughnut and Pancake?
		Pancake	3	3	3	3	3	3	3	3	3	3	3	3
	Jokra	Salted clams with lime juice	2	2	2	2	2	2	2	2	2	2	2	2
	Euk Salt	Salt fish	3	3	3	3	3	3	3	3	3	3	3	3
	Ice cream	Ice cream	3	3	3	3	3	3	3	3	3	3	3	3
	Cola	Cola	3	3	3	3	3	3	3	3	3	3	3	3
	C-burger	Cheese burger	2	2	2	2	2	2	2	2	2	2	2	2	Take out?
		Chips	3	3	3	3	3	3	3	3	3	3	3	3
		French fries	2	2	2	2	2	2	2	2	2	2	2	2	Take out?
		Candies	3	3	3	3	3	3	3	3	3	3	3	3

## Sheet: SFAC Final
	Jan	Feb	Mar	Apr	May	Jun	Jul	Aug	Sept	Oct	Nov	Dec
Seasons	Wet season (An Ean)				Dry season (An Raak)						Wet season
Food
Energy Foods
Rice	3	3	3	3	3	3	3	3	3	3	3	3
Bread (bun)	3	3	3	3	3	3	3	3	3	3	3	3
Ramen	3	3	3	3	3	3	3	3	3	3	3	3
Biscuit	3	3	3	3	3	3	3	3	3	3	3	3
Doughnut	3	3	3	3	3	3	3	3	3	3	3	3
Pancake	3	3	3	3	3	3	3	3	3	3	3	3
Potato	2	2	2	2	2	2	2	2	2	2	2	2
Breadfruit	1	1	1	2	3	3	3	3	2	1	1	2	*There's another type of breadfruit that is available all year round. Imported breadfruit from Ponapei are all year round, so people started planting them here. These trees are less common than the local ones, therefore this imported breadfruit is not highly available all year round.
Biru (breadfruit paste)	2	2	2	2	2	2	2	2	2	2	2	2
Taro	1	1	1	1	1	1	1	1	1	1	1	1
Makmok (Polynesian starch root)	1	1	1	1	1	1	1	1	1	1	1	1	This is a plant, starch is taken from the roots. No English name for this plant. This plant is rare in Majuro and all other atolls except Maloelap.
Body-building Foods
Chicken quarter leg	3	3	3	3	3	3	3	3	3	3	3	3
Canned meat	3	3	3	3	3	3	3	3	3	3	3	3
Hot dog	3	3	3	3	3	3	3	3	3	3	3	3
Tuna (fresh)	3	3	3	3	3	3	3	3	3	3	3	3
Salt fish	3	3	3	3	3	3	3	3	3	3	3	3
Eel	3	3	3	3	3	3	3	3	3	3	3	3
Pork	2	2	2	2	2	2	2	2	2	2	2	2
Steak	2	2	2	2	2	2	2	2	2	2	2	2
Short ribs	2	2	2	2	2	2	2	2	2	2	2	2
Octopus	1	1	1	1	1	1	1	1	1	1	1	1
Giant clams	1	1	1	1	1	1	1	1	1	1	1	1	Giant clams, sea snails and lobsters are medium availability because of the effort related to getting them. They are available but it takes effort to get them, whereas it's easier to just go to the store and buy food.
Sea snails (from reef side and lagoon side)	2	2	2	2	2	2	2	2	2	2	2	2
Lobster	2	2	2	2	2	2	2	2	2	2	2	2
Salted clams with lime juice	2	2	2	2	2	2	2	2	2	2	2	2
Protective Foods
Banana	3	3	3	3	3	3	3	3	3	3	3	3
Watermelon	2	2	2	2	2	2	2	2	2	2	2	2
Papaya	2	2	2	2	2	2	2	2	2	2	2	2
Pandanus	3	3	3	1	1	1	1	1	1	3	3	3
Coconut	2	2	2	2	2	2	2	2	2	2	2	2
Coconut meat (soft)	2	2	2	2	2	2	2	2	2	2	2	2	Available all year long, but don't eat the young coconut often because they wait for it to get bigger
Soft flesh in sprouting coconut	2	2	2	2	2	2	2	2	2	2	2	2
Coconut nector/jakaro	3	3	3	3	3	3	3	3	3	3	3	3
Cooked jakaro (thickened)	2	2	2	2	2	2	2	2	2	2	2	2
Others
Candies	3	3	3	3	3	3	3	3	3	3	3	3
Ice cream	3	3	3	3	3	3	3	3	3	3	3	3
Cola	3	3	3	3	3	3	3	3	3	3	3	3
Chips	3	3	3	3	3	3	3	3	3	3	3	3
Cheese burger	2	2	2	2	2	2	2	2	2	2	2	2
French fries	2	2	2	2	2	2	2	2	2	2	2	2
		High Availability			Medium Availability			Low Availability
