# Supplementary material for: Conceptualizing multi-level determinants of infant and young child nutrition in the Republic of Marshall Islands–a socio-ecological perspective
Source: PLOS Glob Public Health. 2022 Dec 19;2(12):e0001343. doi: 10.1371/journal.pgph.0001343 (PMC10022247; doi:10.1371/journal.pgph.0001343)
Supplement: S1 Data — (ZIP) [file pgph.0001343.s001.zip › RMI Supp Data/Seasonal food availability workshops/S02R_SFAC_RMI_Arno_Sep 28_MM.xlsx]

## Sheet: SFAC Original
		Arno- September 28, 2018; 1:00pm-
		Number of participants:	8 (4 female)
		Description of participants:	Food sellers, elders
			Jan	Feb	Mar	Apr	May	Jun	Jul	Aug	Sept	Oct	Nov	Dec
		Seasons	Wet season (An Ean)				Dry season (An Raak)						Wet season			*add biru (stored breadfruit) again to the urban table because technically that that can be used to make other things
	Marshallese	Food
	Ma	Breadfruit	2	0	2	3	3	3	1	0	1	2	2	2
	Bob	Pandanus	3	3	3	2	1	0	0	0	1	2	3	3
	Jojo	Flying fish	3	3	3	3	2	1	0	0	0	0	1	2
	Iu	Sprouted insides of coconut	3	3	3	3	3	3	3	3	3	3	3	3
	Binana	Banana	3	3	3	3	3	3	3	3	3	3	3	3
	Iaraj	Taro	3	3	3	3	3	3	3	3	3	3	3	3
	Kenappu	Papaya	3	3	3	3	3	3	3	3	3	3	3	3
	Makmok	Starch plant	3	3	3	3	2	1	0	0	1	2	3	3
	Baru	Crab	3	3	3	3	3	3	3	3	3	3	3	3
	mejen wod	Giant Clam	3	3	3	3	3	3	3	3	3	3	3	3
	aurak	Clam (smaller than giant clam)	3	3	3	3	3	3	3	3	3	3	3	3
	Jaipo	Worms (found in beach; only in Arno)	3	3	3	3	3	3	3	3	3	3	3	3
	Jidduul	Shellfish attached to reefs	3	3	3	3	3	3	3	3	3	3	3	3
	Kaddol	Shellfish found on shorebed	3	3	3	3	3	3	3	3	3	3	3	3
	Likaboulul	Shellfish	3	3	3	3	3	3	3	3	3	3	3	3
	Jukkwe	Shellfish	3	3	3	3	3	3	3	3	3	3	3	3
	pig	Pig	3	3	3	3	3	3	3	3	3	3	3	3
	Bao	Chicken	3	3	3	3	3	3	3	3	3	3	3	3
	won	Turtle	3	3	3	3	3	3	3	3	3	3	3	3
		Quarter leg (chicken)	3	3	3	3	3	3	3	3	3	3	3	3	*Shipments come 3 times a week, MWF. This is not representative of all outer islands where shipments are much less frequent, around May (when kids come home from school), and September (kids go to school) and December (holidays)
		Rice	3	3	3	3	3	3	3	3	3	3	3	3
	Bilawe	Flour	3	3	3	3	3	3	3	3	3	3	3	3
		Ramen	3	3	3	3	3	3	3	3	3	3	3	3
		Corn beef	3	3	3	3	3	3	3	3	3	3	3	3
		Spam	3	3	3	3	3	3	3	3	3	3	3	3
		Luncheon meat	3	3	3	3	3	3	3	3	3	3	3	3
		Mackeral	3	3	3	3	3	3	3	3	3	3	3	3
		Tuna	3	3	3	3	3	3	3	3	3	3	3	3
		Nutrition (biscuits)	3	3	3	3	3	3	3	3	3	3	3	3
		Coffee	3	3	3	3	3	3	3	3	3	3	3	3
	Luau	Artificial sweetened fruit juice	3	3	3	3	3	3	3	3	3	3	3	3
		Koolaid	3	3	3	3	3	3	3	3	3	3	3	3
		Milk carnation	3	3	3	3	3	3	3	3	3	3	3	3
		Aiboj	3	3	3	3	3	3	3	3	3	3	3	3
		Jokaro (coconut tree nectar)	3	3	3	3	3	3	3	3	3	3	3	3
		Ni (coconut water)	3	3	3	3	3	3	3	3	3	3	3	3
		Sugar	3	3	3	3	3	3	3	3	3	3	3	3
		Green bean (canned)	3	3	3	3	3	3	3	3	3	3	3	3
		Stew tomato (canned)	3	3	3	3	3	3	3	3	3	3	3	3
		Biscuit	3	3	3	3	3	3	3	3	3	3	3	3
		Eggs (imported store bought)	3	3	3	3	3	3	3	3	3	3	3	3	*preference to let chicken eggs hatch to grow more chickens
		Corn (canned)	3	3	3	3	3	3	3	3	3	3	3	3
		Mixed vegetables (canned)	3	3	3	3	3	3	3	3	3	3	3	3
		Pumpkin	3	3	3	3	3	3	3	3	3	3	3	3
		Lime	3	3	3	3	3	3	3	3	3	3	3	3
	Konawe	Coconut (softer variety, entire coconut, including husk, can be eaten)	3	3	3	3	3	3	3	3	3	3	3	3
	Mede	Soft coconut meat (fresh)	3	3	3	3	3	3	3	3	3	3	3	3
	Waini	Mature Coconut meat	3	3	3	3	3	3	3	3	3	3	3	3	*coconut meat itself is not eaten, used for copra instead
		Pineapple (canned)	3	3	3	3	3	3	3	3	3	3	3	3
		Fruit cocktail (canned)	3	3	3	3	3	3	3	3	3	3	3	3
		Sausage	3	3	3	3	3	3	3	3	3	3	3	3
		Corn beef hash	3	3	3	3	3	3	3	3	3	3	3	3
		Apple bell	0	0	1	2	3	3	3	3	2	1	0	0	Local apple grown on trees, not a common tree as it is a forgein tree
		Ham (processed)	3	3	3	3	3	3	3	3	3	3	3	3

## Sheet: SFAC Final
	Jan	Feb	Mar	Apr	May	Jun	Jul	Aug	Sept	Oct	Nov	Dec
Seasons	Wet season (An Ean)				Dry season (An Raak)						Wet season
Food
Energy Foods
Rice	3	3	3	3	3	3	3	3	3	3	3	3
Flour	3	3	3	3	3	3	3	3	3	3	3	3
Ramen	3	3	3	3	3	3	3	3	3	3	3	3
Taro	3	3	3	3	3	3	3	3	3	3	3	3
Breadfruit	2	0	2	3	3	3	1	0	1	2	2	2
Biru (breadfruit paste)	2	2	2	2	2	2	2	2	2	2	2	2
Makmok (starch root)	3	3	3	3	2	1	0	0	1	2	3	3
Biscuit	3	3	3	3	3	3	3	3	3	3	3	3
Nutrition (biscuits)	3	3	3	3	3	3	3	3	3	3	3	3
Body-building Foods
Pig	3	3	3	3	3	3	3	3	3	3	3	3
Chicken	3	3	3	3	3	3	3	3	3	3	3	3
Mackerel	3	3	3	3	3	3	3	3	3	3	3	3
Tuna	3	3	3	3	3	3	3	3	3	3	3	3
Ham (processed)	3	3	3	3	3	3	3	3	3	3	3	3
Sausage	3	3	3	3	3	3	3	3	3	3	3	3
Corn beef	3	3	3	3	3	3	3	3	3	3	3	3
Spam	3	3	3	3	3	3	3	3	3	3	3	3
Luncheon meat	3	3	3	3	3	3	3	3	3	3	3	3
Corn beef hash	3	3	3	3	3	3	3	3	3	3	3	3
Eggs (imported store bought)	3	3	3	3	3	3	3	3	3	3	3	3	*preference to let chicken eggs hatch to grow more chickens
Quarter leg (chicken)	3	3	3	3	3	3	3	3	3	3	3	3	*Shipments come 3 times a week, MWF. This is not representative of all outer islands where shipments are much less frequent, around May (when kids come home from school), and September (kids go to school) and December (holidays)
Turtle	3	3	3	3	3	3	3	3	3	3	3	3
Flying fish	3	3	3	3	2	1	0	0	0	0	1	2
Crab	3	3	3	3	3	3	3	3	3	3	3	3
Giant Clam	3	3	3	3	3	3	3	3	3	3	3	3
Clam (smaller than giant clam)	3	3	3	3	3	3	3	3	3	3	3	3
Shellfish attached to reefs	3	3	3	3	3	3	3	3	3	3	3	3
Shellfish found on shorebed	3	3	3	3	3	3	3	3	3	3	3	3
Shellfish (Likaboulul)	3	3	3	3	3	3	3	3	3	3	3	3
Shellfish (Jukkwe)	3	3	3	3	3	3	3	3	3	3	3	3
Worms (found in beach; only in Arno)	3	3	3	3	3	3	3	3	3	3	3	3
Protective Foods
Pandanus	3	3	3	2	1	0	0	0	1	2	3	3
Banana	3	3	3	3	3	3	3	3	3	3	3	3
Papaya	3	3	3	3	3	3	3	3	3	3	3	3
Pumpkin	3	3	3	3	3	3	3	3	3	3	3	3
Lime	3	3	3	3	3	3	3	3	3	3	3	3
Apple bell	0	0	1	2	3	3	3	3	2	1	0	0	Local apple grown on trees, not a common tree as it is a forgein tree
Green bean (canned)	3	3	3	3	3	3	3	3	3	3	3	3
Stew tomato (canned)	3	3	3	3	3	3	3	3	3	3	3	3
Corn (canned)	3	3	3	3	3	3	3	3	3	3	3	3
Mixed vegetables (canned)	3	3	3	3	3	3	3	3	3	3	3	3
Pineapple (canned)	3	3	3	3	3	3	3	3	3	3	3	3
Fruit cocktail (canned)	3	3	3	3	3	3	3	3	3	3	3	3
Sprouted insides of coconut	3	3	3	3	3	3	3	3	3	3	3	3
Coconut (softer variety, entire coconut, including husk, can be eaten)	3	3	3	3	3	3	3	3	3	3	3	3
Soft coconut meat (fresh)	3	3	3	3	3	3	3	3	3	3	3	3
Mature Coconut meat	3	3	3	3	3	3	3	3	3	3	3	3	*coconut meat itself is not eaten, used for copra instead
Jokaro (coconut tree nectar)	3	3	3	3	3	3	3	3	3	3	3	3
Ni (coconut water)	3	3	3	3	3	3	3	3	3	3	3	3
Others
Water	3	3	3	3	3	3	3	3	3	3	3	3
Coffee	3	3	3	3	3	3	3	3	3	3	3	3
Artificial sweetened fruit juice	3	3	3	3	3	3	3	3	3	3	3	3
Koolaid	3	3	3	3	3	3	3	3	3	3	3	3
Milk carnation	3	3	3	3	3	3	3	3	3	3	3	3
Sugar	3	3	3	3	3	3	3	3	3	3	3	3
		High Availability			Medium Availability			Low Availability			No Availability
